# Supplementary material for: Membrane topography and the overestimation of protein clustering in single molecule localisation microscopy – identification and correction
Source: Commun Biol. 2024 Jun 29;7:791. doi: 10.1038/s42003-024-06472-3 (PMC11217499; doi:10.1038/s42003-024-06472-3)
Supplement: Supplementary file 4 — Supplementary Data 1 [file 42003_2024_6472_MOESM4_ESM.xlsx]

## Sheet: Sheet1
BIN	BIN_USE	Cls_Rn_rt_1_1	Cls_Rn_rt_1_2	Cls_Rn_rt_1_3	Cls_Rn_rt_1_4	Cls_Rn_rt_1_5	Cls_Rn_rt_1_6	Cls_Rn_rt_1_7	Cls_Rn_rt_1_8		Cls_Rn_rt_2_1	Cls_Rn_rt_2_2	Cls_Rn_rt_2_3	Cls_Rn_rt_2_4	Cls_Rn_rt_2_5	Cls_Rn_rt_2_6	Cls_Rn_rt_2_7	Cls_Rn_rt_2_8		Cls_Rn_rt_3_1	Cls_Rn_rt_3_2	Cls_Rn_rt_3_3	Cls_Rn_rt_3_4	Cls_Rn_rt_3_5	Cls_Rn_rt_3_6	Cls_Rn_rt_3_7	Cls_Rn_rt_3_8		Cls_Rn_rt_4_1	Cls_Rn_rt_4_2	Cls_Rn_rt_4_3	Cls_Rn_rt_4_4	Cls_Rn_rt_4_5	Cls_Rn_rt_4_6	Cls_Rn_rt_4_7	Cls_Rn_rt_4_8		Cls_Rn_rt_6_1	Cls_Rn_rt_6_2	Cls_Rn_rt_6_3	Cls_Rn_rt_6_4	Cls_Rn_rt_6_5	Cls_Rn_rt_6_6	Cls_Rn_rt_6_7	Cls_Rn_rt_6_8		Cls_Rn_rt_8_1	Cls_Rn_rt_8_2	Cls_Rn_rt_8_3
-800	-799.5	0	0	0	0	0	0	0	0		0	0	0	0	0	0	0	0		0	0	0	0	0	0	0	0		0	0	0	0	0	0	0	0		0	0	0	0	0	0	0	0		0	0	0
-799	-798.5	0	0	0	0	0	0	0	0		0	0	0	0	0	0	0	0		0	0	0	0	0	0	0	0		0	0	0	0	0	0	0	0		0	0	0	0	0	0	0	0		0	0	0
-798	-797.5	0	0	0	0	0	0	0	0		0	0	0	0	0	0	0	0		0	0	0	0	0	0	0	0		0	0	0	0	0	0	0	0		0	0	0	0	0	0	0	0		0	0	0
-797	-796.5	0	0	0	0	0	0	0	0		0	0	0	0	0	0	0	0		0	0	0	0	0	0	0	0		0	0	0	0	0	0	0	0		0	0	0	0	0	0	0	0		0	0	0
-796	-795.5	0	0	0	0	0	0	0	0		0	0	0	0	0	0	0	0		0	0	0	0	0	0	0	0		0	0	0	0	0	0	0	0		0	0	0	0	0	0	0	0		0	0	0
-795	-794.5	0	0	0	0	0	0	0	0		0	0	0	0	0	0	0	0		0	0	0	0	0	0	0	0		0	0	0	0	0	0	0	0		0	0	0	0	0	0	0	0		0	0	0
-794	-793.5	0	0	0	0	0	0	0	0		0	0	0	0	0	0	0	0		0	0	0	0	0	0	0	0		0	0	0	0	0	0	0	0		0	0	0	0	0	0	0	0		0	0	0
-793	-792.5	0	0	0	0	0	0	0	0		0	0	0	0	0	0	0	0		0	0	0	0	0	0	0	0		0	0	0	0	0	0	0	0		0	0	0	0	0	0	0	0		0	0	0
-792	-791.5	0	0	0	0	0	0	0	0		0	0	0	0	0	0	0	0		0	0	0	0	0	0	0	0		0	0	0	0	0	0	0	0		0	0	0	0	0	0	0	0		0	0	0
-791	-790.5	0	0	0	0	0	0	0	0		0	0	0	0	0	0	0	0		0	0	0	0	0	0	0	0		0	0	0	0	0	0	0	0		0	0	0	0	0	0	0	0		0	0	0
-790	-789.5	0	0	0	0	0	0	0	0		0	0	0	0	0	0	0	0		0	0	0	0	0	0	0	0		0	0	0	0	0	0	0	0		0	0	0	0	0	0	0	0		0	0	0
-789	-788.5	0	0	0	0	0	0	0	0		0	0	0	0	0	0	0	0		0	0	0	0	0	0	0	0		0	0	0	0	0	0	0	0		0	0	0	0	0	0	0	0		0	0	0
-788	-787.5	0	0	0	0	0	0	0	0		0	0	0	0	0	0	0	0		0	0	0	0	0	0	0	0		0	0	0	0	0	0	0	0		0	0	0	0	0	0	0	0		0	0	0
-787	-786.5	0	0	0	0	0	0	0	0		0	0	0	0	0	0	0	0		0	0	0	0	0	0	0	0		0	0	0	0	0	0	0	0		0	0	0	0	0	0	0	0		0	0	0
-786	-785.5	0	0	0	0	0	0	0	0		0	0	0	0	0	0	0	0		0	0	0	0	0	0	0	0		0	0	0	0	0	0	0	0		0	0	0	0	0	0	0	0		0	0	0
-785	-784.5	0	0	0	0	0	0	0	0		0	0	0	0	0	0	0	0		0	0	0	0	0	0	0	0		0	0	0	0	0	0	0	0		0	0	0	0	0	0	0	0		0	0	0
-784	-783.5	0	0	0	0	0	0	0	0		0	0	0	0	0	0	0	0		0	0	0	0	0	0	0	0		0	0	0	0	0	0	0	0		0	0	0	0	0	0	0	0		0	0	0
-783	-782.5	0	0	0	0	0	0	0	0		0	0	0	0	0	0	0	0		0	0	0	0	0	0	0	0		0	0	0	0	0	0	0	0		0	0	0	0	0	0	0	0		0	0	0
-782	-781.5	0	0	0	0	0	0	0	0		0	0	0	0	0	0	0	0		0	0	0	0	0	0	0	0		0	0	0	0	0	0	0	0		0	0	0	0	0	0	0	0		0	0	0
-781	-780.5	0	0	0	0	0	0	0	0		0	0	0	0	0	0	0	0		0	0	0	0	0	0	0	0		0	0	0	0	0	0	0	0		0	0	0	0	0	0	0	0		0	0	0
-780	-779.5	0	0	0	0	0	0	0	0		0	0	0	0	0	0	0	0		0	0	0	0	0	0	0	0		0	0	0	0	0	0	0	0		0	0	0	0	0	0	0	0		0	0	0
-779	-778.5	0	0	0	0	0	0	0	0		0	0	0	0	0	0	0	0		0	0	0	0	0	0	0	0		0	0	0	0	0	0	0	0		0	0	0	0	0	0	0	0		0	0	0
-778	-777.5	0	0	0	0	0	0	0	0		0	0	0	0	0	0	0	0		0	0	0	0	0	0	0	0		0	0	0	0	0	0	0	0		0	0	0	0	0	0	0	0		0	0	0
-777	-776.5	0	0	0	0	0	0	0	0		0	0	0	0	0	0	0	0		0	0	0	0	0	0	0	0		0	0	0	0	0	0	0	0		0	0	0	0	0	0	0	0		0	0	0
-776	-775.5	0	0	0	0	0	0	0	0		0	0	0	0	0	0	0	0		0	0	0	0	0	0	0	0		0	0	0	0	0	0	0	0		0	0	0	0	0	0	0	0		0	0	0
-775	-774.5	0	0	0	0	0	0	0	0		0	0	0	0	0	0	0	0		0	0	0	0	0	0	0	0		0	0	0	0	0	0	0	0		0	0	0	0	0	0	0	0		0	0	0
-774	-773.5	0	0	0	0	0	0	0	0		0	0	0	0	0	0	0	0		0	0	0	0	0	0	0	0		0	0	0	0	0	0	0	0		0	0	0	0	0	0	0	0		0	0	0
-773	-772.5	0	0	0	0	0	0	0	0		0	0	0	0	0	0	0	0		0	0	0	0	0	0	0	0		0	0	0	0	0	0	0	0		0	0	0	0	0	0	0	0		0	0	0
-772	-771.5	0	0	0	0	0	0	0	0		0	0	0	0	0	0	0	0		0	0	0	0	0	0	0	0		0	0	0	0	0	0	0	0		0	0	0	0	0	0	0	0		0	0	0
-771	-770.5	0	0	0	0	0	0	0	0		0	0	0	0	0	0	0	0		0	0	0	0	0	0	0	0		0	0	0	0	0	0	0	0		0	0	0	0	0	0	0	0		0	0	0
-770	-769.5	0	0	0	0	0	0	0	0		0	0	0	0	0	0	0	0		0	0	0	0	0	0	0	0		0	0	0	0	0	0	0	0		0	0	0	0	0	0	0	0		0	0	0
-769	-768.5	0	0	0	0	0	0	0	0		0	0	0	0	0	0	0	0		0	0	0	0	0	0	0	0		0	0	0	0	0	0	0	0		0	0	0	0	0	0	0	0		0	0	0
-768	-767.5	0	0	0	0	0	0	0	0		0	0	0	0	0	0	0	0		0	0	0	0	0	0	0	0		0	0	0	0	0	0	0	0		0	0	0	0	0	0	0	0		0	0	0
-767	-766.5	0	0	0	0	0	0	0	0		0	0	0	0	0	0	0	0		0	0	0	0	0	0	0	0		0	0	0	0	0	0	0	0		0	0	0	0	0	0	0	0		0	0	0
-766	-765.5	0	0	0	0	0	0	0	0		0	0	0	0	0	0	0	0		0	0	0	0	0	0	0	0		0	0	0	0	0	0	0	0		0	0	0	0	0	0	0	0		0	0	0
-765	-764.5	0	0	0	0	0	0	0	0		0	0	0	0	0	0	0	0		0	0	0	0	0	0	0	0		0	0	0	0	0	0	0	0		0	0	0	0	0	0	0	0		0	0	0
-764	-763.5	0	0	0	0	0	0	0	0		0	0	0	0	0	0	0	0		0	0	0	0	0	0	0	0		0	0	0	0	0	0	0	0		0	0	0	0	0	0	0	0		0	0	0
-763	-762.5	0	0	0	0	0	0	0	0		0	0	0	0	0	0	0	0		0	0	0	0	0	0	0	0		0	0	0	0	0	0	0	0		0	0	0	0	0	0	0	0		0	0	0
-762	-761.5	0	0	0	0	0	0	0	0		0	0	0	0	0	0	0	0		0	0	0	0	0	0	0	0		0	0	0	0	0	0	0	0		0	0	0	0	0	0	0	0		0	0	0
-761	-760.5	0	0	0	0	0	0	0	0		0	0	0	0	0	0	0	0		0	0	0	0	0	0	0	0		0	0	0	0	0	0	0	0		0	0	0	0	0	0	0	0		0	0	0
-760	-759.5	0	0	0	0	0	0	0	0		0	0	0	0	0	0	0	0		0	0	0	0	0	0	0	0		0	0	0	0	0	0	0	0		0	0	0	0	0	0	0	0		0	0	0
-759	-758.5	0	0	0	0	0	0	0	0		0	0	0	0	0	0	0	0		0	0	0	0	0	0	0	0		0	0	0	0	0	0	0	0		0	0	0	0	0	0	0	0		0	0	0
-758	-757.5	0	0	0	0	0	0	0	0		0	0	0	0	0	0	0	0		0	0	0	0	0	0	0	0		0	0	0	0	0	0	0	0		0	0	0	0	0	0	0	0		0	0	0
-757	-756.5	0	0	0	0	0	0	0	0		0	0	0	0	0	0	0	0		0	0	0	0	0	0	0	0		0	0	0	0	0	0	0	0		0	0	0	0	0	0	0	0		0	0	0
-756	-755.5	0	0	0	0	0	0	0	0		0	0	0	0	0	0	0	0		0	0	0	0	0	0	0	0		0	0	0	0	0	0	0	0		0	0	0	0	0	0	0	0		0	0	0
-755	-754.5	0	0	0	0	0	0	0	0		0	0	0	0	0	0	0	0		0	0	0	0	0	0	0	0		0	0	0	0	0	0	0	0		0	0	0	0	0	0	0	0		0	0	0
-754	-753.5	0	0	0	0	0	0	0	0		0	0	0	0	0	0	0	0		0	0	0	0	0	0	0	0		0	0	0	0	0	0	0	0		0	0	0	0	0	0	0	0		0	0	0
-753	-752.5	0	0	0	0	0	0	0	0		0	0	0	0	0	0	0	0		0	0	0	0	0	0	0	0		0	0	0	0	0	0	0	0		0	0	0	0	0	0	0	0		0	0	0
-752	-751.5	0	0	0	0	0	0	0	0		0	0	0	0	0	0	0	0		0	0	0	0	0	0	0	0		0	0	0	0	0	0	0	0		0	0	0	0	0	0	0	0		0	0	0
-751	-750.5	0	0	0	0	0	0	0	0		0	0	0	0	0	0	0	0		0	0	0	0	0	0	0	0		0	0	0	0	0	0	0	0		0	0	0	0	0	0	0	0		0	0	0
-750	-749.5	0	0	0	0	0	0	0	0		0	0	0	0	0	0	0	0		0	0	0	0	0	0	0	0		0	0	0	0	0	0	0	0		0	0	0	0	0	0	0	0		0	0	0
-749	-748.5	0	0	0	0	0	0	0	0		0	0	0	0	0	0	0	0		0	0	0	0	0	0	0	0		0	0	0	0	0	0	0	0		0	0	0	0	0	0	0	0		0	0	0
-748	-747.5	0	0	0	0	0	0	0	0		0	0	0	0	0	0	0	0		0	0	0	0	0	0	0	0		0	0	0	0	0	0	0	0		0	0	0	0	0	0	0	0		0	0	0
-747	-746.5	0	0	0	0	0	0	0	0		0	0	0	0	0	0	0	0		0	0	0	0	0	0	0	0		0	0	0	0	0	0	0	0		0	0	0	0	0	0	0	0		0	0	0
-746	-745.5	0	0	0	0	0	0	0	0		0	0	0	0	0	0	0	0		0	0	0	0	0	0	0	0		0	0	0	0	0	0	0	0		0	0	0	0	0	0	0	0		0	0	0
-745	-744.5	0	0	0	0	0	0	0	0		0	0	0	0	0	0	0	0		0	0	0	0	0	0	0	0		0	0	0	0	0	0	0	0		0	0	0	0	0	0	0	0		0	0	0
-744	-743.5	0	0	0	0	0	0	0	0		0	0	0	0	0	0	0	0		0	0	0	0	0	0	0	0		0	0	0	0	0	0	0	0		0	0	0	0	0	0	0	0		0	0	0
-743	-742.5	0	0	0	0	0	0	0	0		0	0	0	0	0	0	0	0		0	0	0	0	0	0	0	0		0	0	0	0	0	0	0	0		0	0	0	0	0	0	0	0		0	0	0
-742	-741.5	0	0	0	0	0	0	0	0		0	0	0	0	0	0	0	0		0	0	0	0	0	0	0	0		0	0	0	0	0	0	0	0		0	0	0	0	0	0	0	0		0	0	0
-741	-740.5	0	0	0	0	0	0	0	0		0	0	0	0	0	0	0	0		0	0	0	0	0	0	0	0		0	0	0	0	0	0	0	0		0	0	0	0	0	0	0	0		0	0	0
-740	-739.5	0	0	0	0	0	0	0	0		0	0	0	0	0	0	0	0		0	0	0	0	0	0	0	0		0	0	0	0	0	0	0	0		0	0	0	0	0	0	0	0		0	0	0
-739	-738.5	0	0	0	0	0	0	0	0		0	0	0	0	0	0	0	0		0	0	0	0	0	0	0	0		0	0	0	0	0	0	0	0		0	0	0	0	0	0	0	0		0	0	0
-738	-737.5	0	0	0	0	0	0	0	0		0	0	0	0	0	0	0	0		0	0	0	0	0	0	0	0		0	0	0	0	0	0	0	0		0	0	0	0	0	0	0	0		0	0	0
-737	-736.5	0	0	0	0	0	0	0	0		0	0	0	0	0	0	0	0		0	0	0	0	0	0	0	0		0	0	0	0	0	0	0	0		0	0	0	0	0	0	0	0		0	0	0
-736	-735.5	0	0	0	0	0	0	0	0		0	0	0	0	0	0	0	0		0	0	0	0	0	0	0	0		0	0	0	0	0	0	0	0		0	0	0	0	0	0	0	0		0	0	0
-735	-734.5	0	0	0	0	0	0	0	0		0	0	0	0	0	0	0	0		0	0	0	0	0	0	0	0		0	0	0	0	0	0	0	0		0	0	0	0	0	0	0	0		0	0	0
-734	-733.5	0	0	0	0	0	0	0	0		0	0	0	0	0	0	0	0		0	0	0	0	0	0	0	0		0	0	0	0	0	0	0	0		0	0	0	0	0	0	0	0		0	0	0
-733	-732.5	0	0	0	0	0	0	0	0		0	0	0	0	0	0	0	0		0	0	0	0	0	0	0	0		0	0	0	0	0	0	0	0		0	0	0	0	0	0	0	0		0	0	0
-732	-731.5	0	0	0	0	0	0	0	0		0	0	0	0	0	0	0	0		0	0	0	0	0	0	0	0		0	0	0	0	0	0	0	0		0	0	0	0	0	0	0	0		0	0	0
-731	-730.5	0	0	0	0	0	0	0	0		0	0	0	0	0	0	0	0		0	0	0	0	0	0	0	0		0	0	0	0	0	0	0	0		0	0	0	0	0	0	0	0		0	0	0
-730	-729.5	0	0	0	0	0	0	0	0		0	0	0	0	0	0	0	0		0	0	0	0	0	0	0	0		0	0	0	0	0	0	0	0		0	0	0	0	0	0	0	0		0	0	0
-729	-728.5	0	0	0	0	0	0	0	0		0	0	0	0	0	0	0	0		0	0	0	0	0	0	0	0		0	0	0	0	0	0	0	0		0	0	0	0	0	0	0	0		0	0	0
-728	-727.5	0	0	0	0	0	0	0	0		0	0	0	0	0	0	0	0		0	0	0	0	0	0	0	0		0	0	0	0	0	0	0	0		0	0	0	0	0	0	0	0		0	0	0
-727	-726.5	0	0	0	0	0	0	0	0		0	0	0	0	0	0	0	0		0	0	0	0	0	0	0	0		0	0	0	0	0	0	0	0		0	0	0	0	0	0	0	0		0	0	0
-726	-725.5	0	0	0	0	0	0	0	0		0	0	0	0	0	0	0	0		0	0	0	0	0	0	0	0		0	0	0	0	0	0	0	0		0	0	0	0	0	0	0	0		0	0	0
-725	-724.5	0	0	0	0	0	0	0	0		0	0	0	0	0	0	0	0		0	0	0	0	0	0	0	0		0	0	0	0	0	0	0	0		0	0	0	0	0	0	0	0		0	0	0
-724	-723.5	0	0	0	0	0	0	0	0		0	0	0	0	0	0	0	0		0	0	0	0	0	0	0	0		0	0	0	0	0	0	0	0		0	0	0	0	0	0	0	0		0	0	0
-723	-722.5	0	0	0	0	0	0	0	0		0	0	0	0	0	0	0	0		0	0	0	0	0	0	0	0		0	0	0	0	0	0	0	0		0	0	0	0	0	0	0	0		0	0	0
-722	-721.5	0	0	0	0	0	0	0	0		0	0	0	0	0	0	0	0		0	0	0	0	0	0	0	0		0	0	0	0	0	0	0	0		0	0	0	0	0	0	0	0		0	0	0
-721	-720.5	0	0	0	0	0	0	0	0		0	0	0	0	0	0	0	0		0	0	0	0	0	0	0	0		0	0	0	0	0	0	0	0		0	0	0	0	0	0	0	0		0	0	0
-720	-719.5	0	0	0	0	0	0	0	0		0	0	0	0	0	0	0	0		0	0	0	0	0	0	0	0		0	0	0	0	0	0	0	0		0	0	0	0	0	0	0	0		0	0	0
-719	-718.5	0	0	0	0	0	0	0	0		0	0	0	0	0	0	0	0		0	0	0	0	0	0	0	0		0	0	0	0	0	0	0	0		0	0	0	0	0	0	0	0		0	0	0
-718	-717.5	0	0	0	0	0	0	0	0		0	0	0	0	0	0	0	0		0	0	0	0	0	0	0	0		0	0	0	0	0	0	0	0		0	0	0	0	0	0	0	0		0	0	0
-717	-716.5	0	0	0	0	0	0	0	0		0	0	0	0	0	0	0	0		0	0	0	0	0	0	0	0		0	0	0	0	0	0	0	0		0	0	0	0	0	0	0	0		0	0	0
-716	-715.5	0	0	0	0	0	0	0	0		0	0	0	0	0	0	0	0		0	0	0	0	0	0	0	0		0	0	0	0	0	0	0	0		0	0	0	0	0	0	0	0		0	0	0
-715	-714.5	0	0	0	0	0	0	0	0		0	0	0	0	0	0	0	0		0	0	0	0	0	0	0	0		0	0	0	0	0	0	0	0		0	0	0	0	0	0	0	0		0	0	0
-714	-713.5	0	0	0	0	0	0	0	0		0	0	0	0	0	0	0	0		0	0	0	0	0	0	0	0		0	0	0	0	0	0	0	0		0	0	0	0	0	0	0	0		0	0	0
-713	-712.5	0	0	0	0	0	0	0	0		0	0	0	0	0	0	0	0		0	0	0	0	0	0	0	0		0	0	0	0	0	0	0	0		0	0	0	0	0	0	0	0		0	0	0
-712	-711.5	0	0	0	0	0	0	0	0		0	0	0	0	0	0	0	0		0	0	0	0	0	0	0	0		0	0	0	0	0	0	0	0		0	0	0	0	0	0	0	0		0	0	0
-711	-710.5	0	0	0	0	0	0	0	0		0	0	0	0	0	0	0	0		0	0	0	0	0	0	0	0		0	0	0	0	0	0	0	0		0	0	0	0	0	0	0	0		0	0	0
-710	-709.5	0	0	0	0	0	0	0	0		0	0	0	0	0	0	0	0		0	0	0	0	0	0	0	0		0	0	0	0	0	0	0	0		0	0	0	0	0	0	0	0		0	0	0
-709	-708.5	0	0	0	0	0	0	0	0		0	0	0	0	0	0	0	0		0	0	0	0	0	0	0	0		0	0	0	0	0	0	0	0		0	0	0	0	0	0	0	0		0	0	0
-708	-707.5	0	0	0	0	0	0	0	0		0	0	0	0	0	0	0	0		0	0	0	0	0	0	0	0		0	0	0	0	0	0	0	0		0	0	0	0	0	0	0	0		0	0	0
-707	-706.5	0	0	0	0	0	0	0	0		0	0	0	0	0	0	0	0		0	0	0	0	0	0	0	0		0	0	0	0	0	0	0	0		0	0	0	0	0	0	0	0		0	0	0
-706	-705.5	0	0	0	0	0	0	0	0		0	0	0	0	0	0	0	0		0	0	0	0	0	0	0	0		0	0	0	0	0	0	0	0		0	0	0	0	0	0	0	0		0	0	0
-705	-704.5	0	0	0	0	0	0	0	0		0	0	0	0	0	0	0	0		0	0	0	0	0	0	0	0		0	0	0	0	0	0	0	0		0	0	0	0	0	0	0	0		0	0	0
-704	-703.5	0	0	0	0	0	0	0	0		0	0	0	0	0	0	0	0		0	0	0	0	0	0	0	0		0	0	0	0	0	0	0	0		0	0	0	0	0	0	0	0		0	0	0
-703	-702.5	0	0	0	0	0	0	0	0		0	0	0	0	0	0	0	0		0	0	0	0	0	0	0	0		0	0	0	0	0	0	0	0		0	0	0	0	0	0	0	0		0	0	0
-702	-701.5	0	0	0	0	0	0	0	0		0	0	0	0	0	0	0	0		0	0	0	0	0	0	0	0		0	0	0	0	0	0	0	0		0	0	0	0	0	0	0	0		0	0	0
-701	-700.5	0	0	0	0	0	0	0	0		0	0	0	0	0	0	0	0		0	0	0	0	0	0	0	0		0	0	0	0	0	0	0	0		0	0	0	0	0	0	0	0		0	0	0
-700	-699.5	0	0	0	0	0	0	0	0		0	0	0	0	0	0	0	0		0	0	0	0	0	0	0	0		0	0	0	0	0	0	0	0		0	0	0	0	0	0	0	0		0	0	0
-699	-698.5	0	0	0	0	0	0	0	0		0	0	0	0	0	0	0	0		0	0	0	0	0	0	0	0		0	0	0	0	0	0	0	0		0	0	0	0	0	0	0	0		0	0	0
-698	-697.5	0	0	0	0	0	0	0	0		0	0	0	0	0	0	0	0		0	0	0	0	0	0	0	0		0	0	0	0	0	0	0	0		0	0	0	0	0	0	0	0		0	0	0
-697	-696.5	0	0	0	0	0	0	0	0		0	0	0	0	0	0	0	0		0	0	0	0	0	0	0	0		0	0	0	0	0	0	0	0		0	0	0	0	0	0	0	0		0	0	0
-696	-695.5	0	0	0	0	0	0	0	0		0	0	0	0	0	0	0	0		0	0	0	0	0	0	0	0		0	0	0	0	0	0	0	0		0	0	0	0	0	0	0	0		0	0	0
-695	-694.5	0	0	0	0	0	0	0	0		0	0	0	0	0	0	0	0		0	0	0	0	0	0	0	0		0	0	0	0	0	0	0	0		0	0	0	0	0	0	0	0		0	0	0
-694	-693.5	0	0	0	0	0	0	0	0		0	0	0	0	0	0	0	0		0	0	0	0	0	0	0	0		0	0	0	0	0	0	0	0		0	0	0	0	0	0	0	0		0	0	0
-693	-692.5	0	0	0	0	0	0	0	0		0	0	0	0	0	0	0	0		0	0	0	0	0	0	0	0		0	0	0	0	0	0	0	0		0	0	0	0	0	0	0	0		0	0	0
-692	-691.5	0	0	0	0	0	0	0	0		0	0	0	0	0	0	0	0		0	0	0	0	0	0	0	0		0	0	0	0	0	0	0	0		0	0	0	0	0	0	0	0		0	0	0
-691	-690.5	0	0	0	0	0	0	0	0		0	0	0	0	0	0	0	0		0	0	0	0	0	0	0	0		0	0	0	0	0	0	0	0		0	0	0	0	0	0	0	0		0	0	0
-690	-689.5	0	0	0	0	0	0	0	0		0	0	0	0	0	0	0	0		0	0	0	0	0	0	0	0		0	0	0	0	0	0	0	0		0	0	0	0	0	0	0	0		0	0	0
-689	-688.5	0	0	0	0	0	0	0	0		0	0	0	0	0	0	0	0		0	0	0	0	0	0	0	0		0	0	0	0	0	0	0	0		0	0	0	0	0	0	0	0		0	0	0
-688	-687.5	0	0	0	0	0	0	0	0		0	0	0	0	0	0	0	0		0	0	0	0	0	0	0	0		0	0	0	0	0	0	0	0		0	0	0	0	0	0	0	0		0	0	0
-687	-686.5	0	0	0	0	0	0	0	0		0	0	0	0	0	0	0	0		0	0	0	0	0	0	0	0		0	0	0	0	0	0	0	0		0	0	0	0	0	0	0	0		0	0	0
-686	-685.5	0	0	0	0	0	0	0	0		0	0	0	0	0	0	0	0		0	0	0	0	0	0	0	0		0	0	0	0	0	0	0	0		0	0	0	0	0	0	0	0		0	0	0
-685	-684.5	0	0	0	0	0	0	0	0		0	0	0	0	0	0	0	0		0	0	0	0	0	0	0	0		0	0	0	0	0	0	0	0		0	0	0	0	0	0	0	0		0	0	0
-684	-683.5	0	0	0	0	0	0	0	0		0	0	0	0	0	0	0	0		0	0	0	0	0	0	0	0		0	0	0	0	0	0	0	0		0	0	0	0	0	0	0	0		0	0	0
-683	-682.5	0	0	0	0	0	0	0	0		0	0	0	0	0	0	0	0		0	0	0	0	0	0	0	0		0	0	0	0	0	0	0	0		0	0	0	0	0	0	0	0		0	0	0
-682	-681.5	0	0	0	0	0	0	0	0		0	0	0	0	0	0	0	0		0	0	0	0	0	0	0	0		0	0	0	0	0	0	0	0		0	0	0	0	0	0	0	0		0	0	0
-681	-680.5	0	0	0	0	0	0	0	0		0	0	0	0	0	0	0	0		0	0	0	0	0	0	0	0		0	0	0	0	0	0	0	0		0	0	0	0	0	0	0	0		0	0	0
-680	-679.5	0	0	0	0	0	0	0	0		0	0	0	0	0	0	0	0		0	0	0	0	0	0	0	0		0	0	0	0	0	0	0	0		0	0	0	0	0	0	0	0		0	0	0
-679	-678.5	0	0	0	0	0	0	0	0		0	0	0	0	0	0	0	0		0	0	0	0	0	0	0	0		0	0	0	0	0	0	0	0		0	0	0	0	0	0	0	0		0	0	0
-678	-677.5	0	0	0	0	0	0	0	0		0	0	0	0	0	0	0	0		0	0	0	0	0	0	0	0		0	0	0	0	0	0	0	0		0	0	0	0	0	0	0	0		0	0	0
-677	-676.5	0	0	0	0	0	0	0	0		0	0	0	0	0	0	0	0		0	0	0	0	0	0	0	0		0	0	0	0	0	0	0	0		0	0	0	0	0	0	0	0		0	0	0
-676	-675.5	0	0	0	0	0	0	0	0		0	0	0	0	0	0	0	0		0	0	0	0	0	0	0	0		0	0	0	0	0	0	0	0		0	0	0	0	0	0	0	0		0	0	0
-675	-674.5	0	0	0	0	0	0	0	0		0	0	0	0	0	0	0	0		0	0	0	0	0	0	0	0		0	0	0	0	0	0	0	0		0	0	0	0	0	0	0	0		0	0	0
-674	-673.5	0	0	0	0	0	0	0	0		0	0	0	0	0	0	0	0		0	0	0	0	0	0	0	0		0	0	0	0	0	0	0	0		0	0	0	0	0	0	0	0		0	0	0
-673	-672.5	0	0	0	0	0	0	0	0		0	0	0	0	0	0	0	0		0	0	0	0	0	0	0	0		0	0	0	0	0	0	0	0		0	0	0	0	0	0	0	0		0	0	0
-672	-671.5	0	0	0	0	0	0	0	0		0	0	0	0	0	0	0	0		0	0	0	0	0	0	0	0		0	0	0	0	0	0	0	0		0	0	0	0	0	0	0	0		0	0	0
-671	-670.5	0	0	0	0	0	0	0	0		0	0	0	0	0	0	0	0		0	0	0	0	0	0	0	0		0	0	0	0	0	0	0	0		0	0	0	0	0	0	0	0		0	0	0
-670	-669.5	0	0	0	0	0	0	0	0		0	0	0	0	0	0	0	0		0	0	0	0	0	0	0	0		0	0	0	0	0	0	0	0		0	0	0	0	0	0	0	0		0	0	0
-669	-668.5	0	0	0	0	0	0	0	0		0	0	0	0	0	0	0	0		0	0	0	0	0	0	0	0		0	0	0	0	0	0	0	0		0	0	0	0	0	0	0	0		0	0	0
-668	-667.5	0	0	0	0	0	0	0	0		0	0	0	0	0	0	0	0		0	0	0	0	0	0	0	0		0	0	0	0	0	0	0	0		0	0	0	0	0	0	0	0		0	0	0
-667	-666.5	0	0	0	0	0	0	0	0		0	0	0	0	0	0	0	0		0	0	0	0	0	0	0	0		0	0	0	0	0	0	0	0		0	0	0	0	0	0	0	0		0	0	0
-666	-665.5	0	0	0	0	0	0	0	0		0	0	0	0	0	0	0	0		0	0	0	0	0	0	0	0		0	0	0	0	0	0	0	0		0	0	0	0	0	0	0	0		0	0	0
-665	-664.5	0	0	0	0	0	0	0	0		0	0	0	0	0	0	0	0		0	0	0	0	0	0	0	0		0	0	0	0	0	0	0	0		0	0	0	0	0	0	0	0		0	0	0
-664	-663.5	0	0	0	0	0	0	0	0		0	0	0	0	0	0	0	0		0	0	0	0	0	0	0	0		0	0	0	0	0	0	0	0		0	0	0	0	0	0	0	0		0	0	0
-663	-662.5	0	0	0	0	0	0	0	0		0	0	0	0	0	0	0	0		0	0	0	0	0	0	0	0		0	0	0	0	0	0	0	0		0	0	0	0	0	0	0	0		0	0	0
-662	-661.5	0	0	0	0	0	0	0	0		0	0	0	0	0	0	0	0		0	0	0	0	0	0	0	0		0	0	0	0	0	0	0	0		0	0	0	0	0	0	0	0		0	0	0
-661	-660.5	0	0	0	0	0	0	0	0		0	0	0	0	0	0	0	0		0	0	0	0	0	0	0	0		0	0	0	0	0	0	0	0		0	0	0	0	0	0	0	0		0	0	0
-660	-659.5	0	0	0	0	0	0	0	0		0	0	0	0	0	0	0	0		0	0	0	0	0	0	0	0		0	0	0	0	0	0	0	0		0	0	0	0	0	0	0	0		0	0	0
-659	-658.5	0	0	0	0	0	0	0	0		0	0	0	0	0	0	0	0		0	0	0	0	0	0	0	0		0	0	0	0	0	0	0	0		0	0	0	0	0	0	0	0		0	0	0
-658	-657.5	0	0	0	0	0	0	0	0		0	0	0	0	0	0	0	0		0	0	0	0	0	0	0	0		0	0	0	0	0	0	0	0		0	0	0	0	0	0	0	0		0	0	0
-657	-656.5	0	0	0	0	0	0	0	0		0	0	0	0	0	0	0	0		0	0	0	0	0	0	0	0		0	0	0	0	0	0	0	0		0	0	0	0	0	0	0	0		0	0	0
-656	-655.5	0	0	0	0	0	0	0	0		0	0	0	0	0	0	0	0		0	0	0	0	0	0	0	0		0	0	0	0	0	0	0	0		0	0	0	0	0	0	0	0		0	0	0
-655	-654.5	0	0	0	0	0	0	0	0		0	0	0	0	0	0	0	0		0	0	0	0	0	0	0	0		0	0	0	0	0	0	0	0		0	0	0	0	0	0	0	0		0	0	0
-654	-653.5	0	0	0	0	0	0	0	0		0	0	0	0	0	0	0	0		0	0	0	0	0	0	0	0		0	0	0	0	0	0	0	0		0	0	0	0	0	0	0	0		0	0	0
-653	-652.5	0	0	0	0	0	0	0	0		0	0	0	0	0	0	0	0		0	0	0	0	0	0	0	0		0	0	0	0	0	0	0	0		0	0	0	0	0	0	0	0		0	0	0
-652	-651.5	0	0	0	0	0	0	0	0		0	0	0	0	0	0	0	0		0	0	0	0	0	0	0	0		0	0	0	0	0	0	0	0		0	0	0	0	0	0	0	0		0	0	0
-651	-650.5	0	0	0	0	0	0	0	0		0	0	0	0	0	0	0	0		0	0	0	0	0	0	0	0		0	0	0	0	0	0	0	0		0	0	0	0	0	0	0	0		0	0	0
-650	-649.5	0	0	0	0	0	0	0	0		0	0	0	0	0	0	0	0		0	0	0	0	0	0	0	0		0	0	0	0	0	0	0	0		0	0	0	0	0	0	0	0		0	0	0
-649	-648.5	0	0	0	0	0	0	0	0		0	0	0	0	0	0	0	0		0	0	0	0	0	0	0	0		0	0	0	0	0	0	0	0		0	0	0	0	0	0	0	0		0	0	0
-648	-647.5	0	0	0	0	0	0	0	0		0	0	0	0	0	0	0	0		0	0	0	0	0	0	0	0		0	0	0	0	0	0	0	0		0	0	0	0	0	0	0	0		0	0	0
-647	-646.5	0	0	0	0	0	0	0	0		0	0	0	0	0	0	0	0		0	0	0	0	0	0	0	0		0	0	0	0	0	0	0	0		0	0	0	0	0	0	0	0		0	0	0
-646	-645.5	0	0	0	0	0	0	0	0		0	0	0	0	0	0	0	0		0	0	0	0	0	0	0	0		0	0	0	0	0	0	0	0		0	0	0	0	0	0	0	0		0	0	0
-645	-644.5	0	0	0	0	0	0	0	0		0	0	0	0	0	0	0	0		0	0	0	0	0	0	0	0		0	0	0	0	0	0	0	0		0	0	0	0	0	0	0	0		0	0	0
-644	-643.5	0	0	0	0	0	0	0	0		0	0	0	0	0	0	0	0		0	0	0	0	0	0	0	0		0	0	0	0	0	0	0	0		0	0	0	0	0	0	0	0		0	0	0
-643	-642.5	0	0	0	0	0	0	0	0		0	0	0	0	0	0	0	0		0	0	0	0	0	0	0	0		0	0	0	0	0	0	0	0		0	0	0	0	0	0	0	0		0	0	0
-642	-641.5	0	0	0	0	0	0	0	0		0	0	0	0	0	0	0	0		0	0	0	0	0	0	0	0		0	0	0	0	0	0	0	0		0	0	0	0	0	0	0	0		0	0	0
-641	-640.5	0	0	0	0	0	0	0	0		0	0	0	0	0	0	0	0		0	0	0	0	0	0	0	0		0	0	0	0	0	0	0	0		0	0	0	0	0	0	0	0		0	0	0
-640	-639.5	0	0	0	0	0	0	0	0		0	0	0	0	0	0	0	0		0	0	0	0	0	0	0	0		0	0	0	0	0	0	0	0		0	0	0	0	0	0	0	0		0	0	0
-639	-638.5	0	0	0	0	0	0	0	0		0	0	0	0	0	0	0	0		0	0	0	0	0	0	0	0		0	0	0	0	0	0	0	0		0	0	0	0	0	0	0	0		0	0	0
-638	-637.5	0	0	0	0	0	0	0	0		0	0	0	0	0	0	0	0		0	0	0	0	0	0	0	0		0	0	0	0	0	0	0	0		0	0	0	0	0	0	0	0		0	0	0
-637	-636.5	0	0	0	0	0	0	0	0		0	0	0	0	0	0	0	0		0	0	0	0	0	0	0	0		0	0	0	0	0	0	0	0		0	0	0	0	0	0	0	0		0	0	0
-636	-635.5	0	0	0	0	0	0	0	0		0	0	0	0	0	0	0	0		0	0	0	0	0	0	0	0		0	0	0	0	0	0	0	0		0	0	0	0	0	0	0	0		0	0	0
-635	-634.5	0	0	0	0	0	0	0	0		0	0	0	0	0	0	0	0		0	0	0	0	0	0	0	0		0	0	0	0	0	0	0	0		0	0	0	0	0	0	0	0		0	0	0
-634	-633.5	0	0	0	0	0	0	0	0		0	0	0	0	0	0	0	0		0	0	0	0	0	0	0	0		0	0	0	0	0	0	0	0		0	0	0	0	0	0	0	0		0	0	0
-633	-632.5	0	0	0	0	0	0	0	0		0	0	0	0	0	0	0	0		0	0	0	0	0	0	0	0		0	0	0	0	0	0	0	0		0	0	0	0	0	0	0	0		0	0	0
-632	-631.5	0	0	0	0	0	0	0	0		0	0	0	0	0	0	0	0		0	0	0	0	0	0	0	0		0	0	0	0	0	0	0	0		0	0	0	0	0	0	0	0		0	0	0
-631	-630.5	0	0	0	0	0	0	0	0		0	0	0	0	0	0	0	0		0	0	0	0	0	0	0	0		0	0	0	0	0	0	0	0		0	0	0	0	0	0	0	0		0	0	0
-630	-629.5	0	0	0	0	0	0	0	0		0	0	0	0	0	0	0	0		0	0	0	0	0	0	0	0		0	0	0	0	0	0	0	0		0	0	0	0	0	0	0	0		0	0	0
-629	-628.5	0	0	0	0	0	0	0	0		0	0	0	0	0	0	0	0		0	0	0	0	0	0	0	0		0	0	0	0	0	0	0	0		0	0	0	0	0	0	0	0		0	0	0
-628	-627.5	0	0	0	0	0	0	0	0		0	0	0	0	0	0	0	0		0	0	0	0	0	0	0	0		0	0	0	0	0	0	0	0		0	0	0	0	0	0	0	0		0	0	0
-627	-626.5	0	0	0	0	0	0	0	0		0	0	0	0	0	0	0	0		0	0	0	0	0	0	0	0		0	0	0	0	0	0	0	0		0	0	0	0	0	0	0	0		0	0	0
-626	-625.5	0	0	0	0	0	0	0	0		0	0	0	0	0	0	0	0		0	0	0	0	0	0	0	0		0	0	0	0	0	0	0	0		0	0	0	0	0	0	0	0		0	0	0
-625	-624.5	0	0	0	0	0	0	0	0		0	0	0	0	0	0	0	0		0	0	0	0	0	0	0	0		0	0	0	0	0	0	0	0		0	0	0	0	0	0	0	0		0	0	0
-624	-623.5	0	0	0	0	0	0	0	0		0	0	0	0	0	0	0	0		0	0	0	0	0	0	0	0		0	0	0	0	0	0	0	0		0	0	0	0	0	0	0	0		0	0	0
-623	-622.5	0	0	0	0	0	0	0	0		0	0	0	0	0	0	0	0		0	0	0	0	0	0	0	0		0	0	0	0	0	0	0	0		0	0	0	0	0	0	0	0		0	0	0
-622	-621.5	0	0	0	0	0	0	0	0		0	0	0	0	0	0	0	0		0	0	0	0	0	0	0	0		0	0	0	0	0	0	0	0		0	0	0	0	0	0	0	0		0	0	0
-621	-620.5	0	0	0	0	0	0	0	0		0	0	0	0	0	0	0	0		0	0	0	0	0	0	0	0		0	0	0	0	0	0	0	0		0	0	0	0	0	0	0	0		0	0	0
-620	-619.5	0	0	0	0	0	0	0	0		0	0	0	0	0	0	0	0		0	0	0	0	0	0	0	0		0	0	0	0	0	0	0	0		0	0	0	0	0	0	0	0		0	0	0
-619	-618.5	0	0	0	0	0	0	0	0		0	0	0	0	0	0	0	0		0	0	0	0	0	0	0	0		0	0	0	0	0	0	0	0		0	0	0	0	0	0	0	0		0	0	0
-618	-617.5	0	0	0	0	0	0	0	0		0	0	0	0	0	0	0	0		0	0	0	0	0	0	0	0		0	0	0	0	0	0	0	0		0	0	0	0	0	0	0	0		0	0	0
-617	-616.5	0	0	0	0	0	0	0	0		0	0	0	0	0	0	0	0		0	0	0	0	0	0	0	0		0	0	0	0	0	0	0	0		0	0	0	0	0	0	0	0		0	0	0
-616	-615.5	0	0	0	0	0	0	0	0		0	0	0	0	0	0	0	0		0	0	0	0	0	0	0	0		0	0	0	0	0	0	0	0		0	0	0	0	0	0	0	0		0	0	0
-615	-614.5	0	0	0	0	0	0	0	0		0	0	0	0	0	0	0	0		0	0	0	0	0	0	0	0		0	0	0	0	0	0	0	0		0	0	0	0	0	0	0	0		0	0	0
-614	-613.5	0	0	0	0	0	0	0	0		0	0	0	0	0	0	0	0		0	0	0	0	0	0	0	0		0	0	0	0	0	0	0	0		0	0	0	0	0	0	0	0		0	0	0
-613	-612.5	0	0	0	0	0	0	0	0		0	0	0	0	0	0	0	0		0	0	0	0	0	0	0	0		0	0	0	0	0	0	0	0		0	0	0	0	0	0	0	0		0	0	0
-612	-611.5	0	0	0	0	0	0	0	0		0	0	0	0	0	0	0	0		0	0	0	0	0	0	0	0		0	0	0	0	0	0	0	0		0	0	0	0	0	0	0	0		0	0	0
-611	-610.5	0	0	0	0	0	0	0	0		0	0	0	0	0	0	0	0		0	0	0	0	0	0	0	0		0	0	0	0	0	0	0	0		0	0	0	0	0	0	0	0		0	0	0
-610	-609.5	0	0	0	0	0	0	0	0		0	0	0	0	0	0	0	0		0	0	0	0	0	0	0	0		0	0	0	0	0	0	0	0		0	0	0	0	0	0	0	0		0	0	0
-609	-608.5	0	0	0	0	0	0	0	0		0	0	0	0	0	0	0	0		0	0	0	0	0	0	0	0		0	0	0	0	0	0	0	0		0	0	0	0	0	0	0	0		0	0	0
-608	-607.5	0	0	0	0	0	0	0	0		0	0	0	0	0	0	0	0		0	0	0	0	0	0	0	0		0	0	0	0	0	0	0	0		0	0	0	0	0	0	0	0		0	0	0
-607	-606.5	0	0	0	0	0	0	0	0		0	0	0	0	0	0	0	0		0	0	0	0	0	0	0	0		0	0	0	0	0	0	0	0		0	0	0	0	0	0	0	0		0	0	0
-606	-605.5	0	0	0	0	0	0	0	0		0	0	0	0	0	0	0	0		0	0	0	0	0	0	0	0		0	0	0	0	0	0	0	0		0	0	0	0	0	0	0	0		0	0	0
-605	-604.5	0	0	0	0	0	0	0	0		0	0	0	0	0	0	0	0		0	0	0	0	0	0	0	0		0	0	0	0	0	0	0	0		0	0	0	0	0	0	0	0		0	0	0
-604	-603.5	0	0	0	0	0	0	0	0		0	0	0	0	0	0	0	0		0	0	0	0	0	0	0	0		0	0	0	0	0	0	0	0		0	0	0	0	0	0	0	0		0	0	0
-603	-602.5	0	0	0	0	0	0	0	0		0	0	0	0	0	0	0	0		0	0	0	0	0	0	0	0		0	0	0	0	0	0	0	0		0	0	0	0	0	0	0	0		0	0	0
-602	-601.5	0	0	0	0	0	0	0	0		0	0	0	0	0	0	0	0		0	0	0	0	0	0	0	0		0	0	0	0	0	0	0	0		0	0	0	0	0	0	0	0		0	0	0
-601	-600.5	0	0	0	0	0	0	0	0		0	0	0	0	0	0	0	0		0	0	0	0	0	0	0	0		0	0	0	0	0	0	0	0		0	0	0	0	0	0	0	0		0	0	0
-600	-599.5	0	0	0	0	0	0	0	0		0	0	0	0	0	0	0	0		0	0	0	0	0	0	0	0		0	0	0	0	0	0	0	0		0	0	0	0	0	0	0	0		0	0	0
-599	-598.5	0	0	0	0	0	0	0	0		0	0	0	0	0	0	0	0		0	0	0	0	0	0	0	0		0	0	0	0	0	0	0	0		0	0	0	0	0	0	0	0		0	0	0
-598	-597.5	0	0	0	0	0	0	0	0		0	0	0	0	0	0	0	0		0	0	0	0	0	0	0	0		0	0	0	0	0	0	0	0		0	0	0	0	0	0	0	0		0	0	0
-597	-596.5	0	0	0	0	0	0	0	0		0	0	0	0	0	0	0	0		0	0	0	0	0	0	0	0		0	0	0	0	0	0	0	0		0	0	0	0	0	0	0	0		0	0	0
-596	-595.5	0	0	0	0	0	0	0	0		0	0	0	0	0	0	0	0		0	0	0	0	0	0	0	0		0	0	0	0	0	0	0	0		0	0	0	0	0	0	0	0		0	0	0
-595	-594.5	0	0	0	0	0	0	0	0		0	0	0	0	0	0	0	0		0	0	0	0	0	0	0	0		0	0	0	0	0	0	0	0		0	0	0	0	0	0	0	0		0	0	0
-594	-593.5	0	0	0	0	0	0	0	0		0	0	0	0	0	0	0	0		0	0	0	0	0	0	0	0		0	0	0	0	0	0	0	0		0	0	0	0	0	0	0	0		0	0	0
-593	-592.5	0	0	0	0	0	0	0	0		0	0	0	0	0	0	0	0		0	0	0	0	0	0	0	0		0	0	0	0	0	0	0	0		0	0	0	0	0	0	0	0		0	0	0
-592	-591.5	0	0	0	0	0	0	0	0		0	0	0	0	0	0	0	0		0	0	0	0	0	0	0	0		0	0	0	0	0	0	0	0		0	0	0	0	0	0	0	0		0	0	0
-591	-590.5	0	0	0	0	0	0	0	0		0	0	0	0	0	0	0	0		0	0	0	0	0	0	0	0		0	0	0	0	0	0	0	0		0	0	0	0	0	0	0	0		0	0	0
-590	-589.5	0	0	0	0	0	0	0	0		0	0	0	0	0	0	0	0		0	0	0	0	0	0	0	0		0	0	0	0	0	0	0	0		0	0	0	0	0	0	0	0		0	0	0
-589	-588.5	0	0	0	0	0	0	0	0		0	0	0	0	0	0	0	0		0	0	0	0	0	0	0	0		0	0	0	0	0	0	0	0		0	0	0	0	0	0	0	0		0	0	0
-588	-587.5	0	0	0	0	0	0	0	0		0	0	0	0	0	0	0	0		0	0	0	0	0	0	0	0		0	0	0	0	0	0	0	0		0	0	0	0	0	0	0	0		0	0	0
-587	-586.5	0	0	0	0	0	0	0	0		0	0	0	0	0	0	0	0		0	0	0	0	0	0	0	0		0	0	0	0	0	0	0	0		0	0	0	0	0	0	0	0		0	0	0
-586	-585.5	0	0	0	0	0	0	0	0		0	0	0	0	0	0	0	0		0	0	0	0	0	0	0	0		0	0	0	0	0	0	0	0		0	0	0	0	0	0	0	0		0	0	0
-585	-584.5	0	0	0	0	0	0	0	0		0	0	0	0	0	0	0	0		0	0	0	0	0	0	0	0		0	0	0	0	0	0	0	0		0	0	0	0	0	0	0	0		0	0	0
-584	-583.5	0	0	0	0	0	0	0	0		0	0	0	0	0	0	0	0		0	0	0	0	0	0	0	0		0	0	0	0	0	0	0	0		0	0	0	0	0	0	0	0		0	0	0
-583	-582.5	0	0	0	0	0	0	0	0		0	0	0	0	0	0	0	0		0	0	0	0	0	0	0	0		0	0	0	0	0	0	0	0		0	0	0	0	0	0	0	0		0	0	0
-582	-581.5	0	0	0	0	0	0	0	0		0	0	0	0	0	0	0	0		0	0	0	0	0	0	0	0		0	0	0	0	0	0	0	0		0	0	0	0	0	0	0	0		0	0	0
-581	-580.5	0	0	0	0	0	0	0	0		0	0	0	0	0	0	0	0		0	0	0	0	0	0	0	0		0	0	0	0	0	0	0	0		0	0	0	0	0	0	0	0		0	0	0
-580	-579.5	0	0	0	0	0	0	0	0		0	0	0	0	0	0	0	0		0	0	0	0	0	0	0	0		0	0	0	0	0	0	0	0		0	0	0	0	0	0	0	0		0	0	0
-579	-578.5	0	0	0	0	0	0	0	0		0	0	0	0	0	0	0	0		0	0	0	0	0	0	0	0		0	0	0	0	0	0	0	0		0	0	0	0	0	0	0	0		0	0	0
-578	-577.5	0	0	0	0	0	0	0	0		0	0	0	0	0	0	0	0		0	0	0	0	0	0	0	0		0	0	0	0	0	0	0	0		0	0	0	0	0	0	0	0		0	0	0
-577	-576.5	0	0	0	0	0	0	0	0		0	0	0	0	0	0	0	0		0	0	0	0	0	0	0	0		0	0	0	0	0	0	0	0		0	0	0	0	0	0	0	0		0	0	0
-576	-575.5	0	0	0	0	0	0	0	0		0	0	0	0	0	0	0	0		0	0	0	0	0	0	0	0		0	0	0	0	0	0	0	0		0	0	0	0	0	0	0	0		0	0	0
-575	-574.5	0	0	0	0	0	0	0	0		0	0	0	0	0	0	0	0		0	0	0	0	0	0	0	0		0	0	0	0	0	0	0	0		0	0	0	0	0	0	0	0		0	0	0
-574	-573.5	0	0	0	0	0	0	0	0		0	0	0	0	0	0	0	0		0	0	0	0	0	0	0	0		0	0	0	0	0	0	0	0		0	0	0	0	0	0	0	0		0	0	0
-573	-572.5	0	0	0	0	0	0	0	0		0	0	0	0	0	0	0	0		0	0	0	0	0	0	0	0		0	0	0	0	0	0	0	0		0	0	0	0	0	0	0	0		0	0	0
-572	-571.5	0	0	0	0	0	0	0	0		0	0	0	0	0	0	0	0		0	0	0	0	0	0	0	0		0	0	0	0	0	0	0	0		0	0	0	0	0	0	0	0		0	0	0
-571	-570.5	0	0	0	0	0	0	0	0		0	0	0	0	0	0	0	0		0	0	0	0	0	0	0	0		0	0	0	0	0	0	0	0		0	0	0	0	0	0	0	0		0	0	0
-570	-569.5	0	0	0	0	0	0	0	0		0	0	0	0	0	0	0	0		0	0	0	0	0	0	0	0		0	0	0	0	0	0	0	0		0	0	0	0	0	0	0	0		0	0	0
-569	-568.5	0	0	0	0	0	0	0	0		0	0	0	0	0	0	0	0		0	0	0	0	0	0	0	0		0	0	0	0	0	0	0	0		0	0	0	0	0	0	0	0		0	0	0
-568	-567.5	0	0	0	0	0	0	0	0		0	0	0	0	0	0	0	0		0	0	0	0	0	0	0	0		0	0	0	0	0	0	0	0		0	0	0	0	0	0	0	0		0	0	0
-567	-566.5	0	0	0	0	0	0	0	0		0	0	0	0	0	0	0	0		0	0	0	0	0	0	0	0		0	0	0	0	0	0	0	0		0	0	0	0	0	0	0	0		0	0	0
-566	-565.5	0	0	0	0	0	0	0	0		0	0	0	0	0	0	0	0		0	0	0	0	0	0	0	0		0	0	0	0	0	0	0	0		0	0	0	0	0	0	0	0		0	0	0
-565	-564.5	0	0	0	0	0	0	0	0		0	0	0	0	0	0	0	0		0	0	0	0	0	0	0	0		0	0	0	0	0	0	0	0		0	0	0	0	0	0	0	0		0	0	0
-564	-563.5	0	0	0	0	0	0	0	0		0	0	0	0	0	0	0	0		0	0	0	0	0	0	0	0		0	0	0	0	0	0	0	0		0	0	0	0	0	0	0	0		0	0	0
-563	-562.5	0	0	0	0	0	0	0	0		0	0	0	0	0	0	0	0		0	0	0	0	0	0	0	0		0	0	0	0	0	0	0	0		0	0	0	0	0	0	0	0		0	0	0
-562	-561.5	0	0	0	0	0	0	0	0		0	0	0	0	0	0	0	0		0	0	0	0	0	0	0	0		0	0	0	0	0	0	0	0		0	0	0	0	0	0	0	0		0	0	0
-561	-560.5	0	0	0	0	0	0	0	0		0	0	0	0	0	0	0	0		0	0	0	0	0	0	0	0		0	0	0	0	0	0	0	0		0	0	0	0	0	0	0	0		0	0	0
-560	-559.5	0	0	0	0	0	0	0	0		0	0	0	0	0	0	0	0		0	0	0	0	0	0	0	0		0	0	0	0	0	0	0	0		0	0	0	0	0	0	0	0		0	0	0
-559	-558.5	0	0	0	0	0	0	0	0		0	0	0	0	0	0	0	0		0	0	0	0	0	0	0	0		0	0	0	0	0	0	0	0		0	0	0	0	0	0	0	0		0	0	0
-558	-557.5	0	0	0	0	0	0	0	0		0	0	0	0	0	0	0	0		0	0	0	0	0	0	0	0		0	0	0	0	0	0	0	0		0	0	0	0	0	0	0	0		0	0	0
-557	-556.5	0	0	0	0	0	0	0	0		0	0	0	0	0	0	0	0		0	0	0	0	0	0	0	0		0	0	0	0	0	0	0	0		0	0	0	0	0	0	0	0		0	0	0
-556	-555.5	0	0	0	0	0	0	0	0		0	0	0	0	0	0	0	0		0	0	0	0	0	0	0	0		0	0	0	0	0	0	0	0		0	0	0	0	0	0	0	0		0	0	0
-555	-554.5	0	0	0	0	0	0	0	0		0	0	0	0	0	0	0	0		0	0	0	0	0	0	0	0		0	0	0	0	0	0	0	0		0	0	0	0	0	0	0	0		0	0	0
-554	-553.5	0	0	0	0	0	0	0	0		0	0	0	0	0	0	0	0		0	0	0	0	0	0	0	0		0	0	0	0	0	0	0	0		0	0	0	0	0	0	0	0		0	0	0
-553	-552.5	0	0	0	0	0	0	0	0		0	0	0	0	0	0	0	0		0	0	0	0	0	0	0	0		0	0	0	0	0	0	0	0		0	0	0	0	0	0	0	0		0	0	0
-552	-551.5	0	0	0	0	0	0	0	0		0	0	0	0	0	0	0	0		0	0	0	0	0	0	0	0		0	0	0	0	0	0	0	0		0	0	0	0	0	0	0	0		0	0	0
-551	-550.5	0	0	0	0	0	0	0	0		0	0	0	0	0	0	0	0		0	0	0	0	0	0	0	0		0	0	0	0	0	0	0	0		0	0	0	0	0	0	0	0		0	0	0
-550	-549.5	0	0	0	0	0	0	0	0		0	0	0	0	0	0	0	0		0	0	0	0	0	0	0	0		0	0	0	0	0	0	0	0		0	0	0	0	0	0	0	0		0	0	0
-549	-548.5	0	0	0	0	0	0	0	0		0	0	0	0	0	0	0	0		0	0	0	0	0	0	0	0		0	0	0	0	0	0	0	0		0	0	0	0	0	0	0	0		0	0	0
-548	-547.5	0	0	0	0	0	0	0	0		0	0	0	0	0	0	0	0		0	0	0	0	0	0	0	0		0	0	0	0	0	0	0	0		0	0	0	0	0	0	0	0		0	0	0
-547	-546.5	0	0	0	0	0	0	0	0		0	0	0	0	0	0	0	0		0	0	0	0	0	0	0	0		0	0	0	0	0	0	0	0		0	0	0	0	0	0	0	0		0	0	0
-546	-545.5	0	0	0	0	0	0	0	0		0	0	0	0	0	0	0	0		0	0	0	0	0	0	0	0		0	0	0	0	0	0	0	0		0	0	0	0	0	0	0	0		0	0	0
-545	-544.5	0	0	0	0	0	0	0	0		0	0	0	0	0	0	0	0		0	0	0	0	0	0	0	0		0	0	0	0	0	0	0	0		0	0	0	0	0	0	0	0		0	0	0
-544	-543.5	0	0	0	0	0	0	0	0		0	0	0	0	0	0	0	0		0	0	0	0	0	0	0	0		0	0	0	0	0	0	0	0		0	0	0	0	0	0	0	0		0	0	0
-543	-542.5	0	0	0	0	0	0	0	0		0	0	0	0	0	0	0	0		0	0	0	0	0	0	0	0		0	0	0	0	0	0	0	0		0	0	0	0	0	0	0	0		0	0	0
-542	-541.5	0	0	0	0	0	0	0	0		0	0	0	0	0	0	0	0		0	0	0	0	0	0	0	0		0	0	0	0	0	0	0	0		0	0	0	0	0	0	0	0		0	0	0
-541	-540.5	0	0	0	0	0	0	0	0		0	0	0	0	0	0	0	0		0	0	0	0	0	0	0	0		0	0	0	0	0	0	0	0		0	0	0	0	0	0	0	0		0	0	0
-540	-539.5	0	0	0	0	0	0	0	0		0	0	0	0	0	0	0	0		0	0	0	0	0	0	0	0		0	0	0	0	0	0	0	0		0	0	0	0	0	0	0	0		0	0	0
-539	-538.5	0	0	0	0	0	0	0	0		0	0	0	0	0	0	0	0		0	0	0	0	0	0	0	0		0	0	0	0	0	0	0	0		0	0	0	0	0	0	0	0		0	0	0
-538	-537.5	0	0	0	0	0	0	0	0		0	0	0	0	0	0	0	0		0	0	0	0	0	0	0	0		0	0	0	0	0	0	0	0		0	0	0	0	0	0	0	0		0	0	0
-537	-536.5	0	0	0	0	0	0	0	0		0	0	0	0	0	0	0	0		0	0	0	0	0	0	0	0		0	0	0	0	0	0	0	0		0	0	0	0	0	0	0	0		0	0	0
-536	-535.5	0	0	0	0	0	0	0	0		0	0	0	0	0	0	0	0		0	0	0	0	0	0	0	0		0	0	0	0	0	0	0	0		0	0	0	0	0	0	0	0		0	0	0
-535	-534.5	0	0	0	0	0	0	0	0		0	0	0	0	0	0	0	0		0	0	0	0	0	0	0	0		0	0	0	0	0	0	0	0		0	0	0	0	0	0	0	0		0	0	0
-534	-533.5	0	0	0	0	0	0	0	0		0	0	0	0	0	0	0	0		0	0	0	0	0	0	0	0		0	0	0	0	0	0	0	0		0	0	0	0	0	0	0	0		0	0	0
-533	-532.5	0	0	0	0	0	0	0	0		0	0	0	0	0	0	0	0		0	0	0	0	0	0	0	0		0	0	0	0	0	0	0	0		0	0	0	0	0	0	0	0		0	0	0
-532	-531.5	0	0	0	0	0	0	0	0		0	0	0	0	0	0	0	0		0	0	0	0	0	0	0	0		0	0	0	0	0	0	0	0		0	0	0	0	0	0	0	0		0	0	0
-531	-530.5	0	0	0	0	0	0	0	0		0	0	0	0	0	0	0	0		0	0	0	0	0	0	0	0		0	0	0	0	0	0	0	0		0	0	0	0	0	0	0	0		0	0	0
-530	-529.5	0	0	0	0	0	0	0	0		0	0	0	0	0	0	0	0		0	0	0	0	0	0	0	0		0	0	0	0	0	0	0	0		0	0	0	0	0	0	0	0		0	0	0
-529	-528.5	0	0	0	0	0	0	0	0		0	0	0	0	0	0	0	0		0	0	0	0	0	0	0	0		0	0	0	0	0	0	0	0		0	0	0	0	0	0	0	0		0	0	0
-528	-527.5	0	0	0	0	0	0	0	0		0	0	0	0	0	0	0	0		0	0	0	0	0	0	0	0		0	0	0	0	0	0	0	0		0	0	0	0	0	0	0	0		0	0	0
-527	-526.5	0	0	0	0	0	0	0	0		0	0	0	0	0	0	0	0		0	0	0	0	0	0	0	0		0	0	0	0	0	0	0	0		0	0	0	0	0	0	0	0		0	0	0
-526	-525.5	0	0	0	0	0	0	0	0		0	0	0	0	0	0	0	0		0	0	0	0	0	0	0	0		0	0	0	0	0	0	0	0		0	0	0	0	0	0	0	0		0	0	0
-525	-524.5	0	0	0	0	0	0	0	0		0	0	0	0	0	0	0	0		0	0	0	0	0	0	0	0		0	0	0	0	0	0	0	0		0	0	0	0	0	0	0	0		0	0	0
-524	-523.5	0	0	0	0	0	0	0	0		0	0	0	0	0	0	0	0		0	0	0	0	0	0	0	0		0	0	0	0	0	0	0	0		0	0	0	0	0	0	0	0		0	0	0
-523	-522.5	0	0	0	0	0	0	0	0		0	0	0	0	0	0	0	0		0	0	0	0	0	0	0	0		0	0	0	0	0	0	0	0		0	0	0	0	0	0	0	0		0	0	0
-522	-521.5	0	0	0	0	0	0	0	0		0	0	0	0	0	0	0	0		0	0	0	0	0	0	0	0		0	0	0	0	0	0	0	0		0	0	0	0	0	0	0	0		0	0	0
-521	-520.5	0	0	0	0	0	0	0	0		0	0	0	0	0	0	0	0		0	0	0	0	0	0	0	0		0	0	0	0	0	0	0	0		0	0	0	0	0	0	0	0		0	0	0
-520	-519.5	0	0	0	0	0	0	0	0		0	0	0	0	0	0	0	0		0	0	0	0	0	0	0	0		0	0	0	0	0	0	0	0		0	0	0	0	0	0	0	0		0	0	0
-519	-518.5	0	0	0	0	0	0	0	0		0	0	0	0	0	0	0	0		0	0	0	0	0	0	0	0		0	0	0	0	0	0	0	0		0	0	0	0	0	0	0	0		0	0	0
-518	-517.5	0	0	0	0	0	0	0	0		0	0	0	0	0	0	0	0		0	0	0	0	0	0	0	0		0	0	0	0	0	0	0	0		0	0	0	0	0	0	0	0		0	0	0
-517	-516.5	0	0	0	0	0	0	0	0		0	0	0	0	0	0	0	0		0	0	0	0	0	0	0	0		0	0	0	0	0	0	0	0		0	0	0	0	0	0	0	0		0	0	0
-516	-515.5	0	0	0	0	0	0	0	0		0	0	0	0	0	0	0	0		0	0	0	0	0	0	0	0		0	0	0	0	0	0	0	0		0	0	0	0	0	0	0	0		0	0	0
-515	-514.5	0	0	0	0	0	0	0	0		0	0	0	0	0	0	0	0		0	0	0	0	0	0	0	0		0	0	0	0	0	0	0	0		0	0	0	0	0	0	0	0		0	0	0
-514	-513.5	0	0	0	0	0	0	0	0		0	0	0	0	0	0	0	0		0	0	0	0	0	0	0	0		0	0	0	0	0	0	0	0		0	0	0	0	0	0	0	0		0	0	0
-513	-512.5	0	0	0	0	0	0	0	0		0	0	0	0	0	0	0	0		0	0	0	0	0	0	0	0		0	0	0	0	0	0	0	0		0	0	0	0	0	0	0	0		0	0	0
-512	-511.5	0	0	0	0	0	0	0	0		0	0	0	0	0	0	0	0		0	0	0	0	0	0	0	0		0	0	0	0	0	0	0	0		0	0	0	0	0	0	0	0		0	0	0
-511	-510.5	0	0	0	0	0	0	0	0		0	0	0	0	0	0	0	0		0	0	0	0	0	0	0	0		0	0	0	0	0	0	0	0		0	0	0	0	0	0	0	0		0	0	0
-510	-509.5	0	0	0	0	0	0	0	0		0	0	0	0	0	0	0	0		0	0	0	0	0	0	0	0		0	0	0	0	0	0	0	0		0	0	0	0	0	0	0	0		0	0	0
-509	-508.5	0	0	0	0	0	0	0	0		0	0	0	0	0	0	0	0		0	0	0	0	0	0	0	0		0	0	0	0	0	0	0	0		0	0	0	0	0	0	0	0		0	0	0
-508	-507.5	0	0	0	0	0	0	0	0		0	0	0	0	0	0	0	0		0	0	0	0	0	0	0	0		0	0	0	0	0	0	0	0		0	0	0	0	0	0	0	0		0	0	0
-507	-506.5	0	0	0	0	0	0	0	0		0	0	0	0	0	0	0	0		0	0	0	0	0	0	0	0		0	0	0	0	0	0	0	0		0	0	0	0	0	0	0	0		0	0	0
-506	-505.5	0	0	0	0	0	0	0	0		0	0	0	0	0	0	0	0		0	0	0	0	0	0	0	0		0	0	0	0	0	0	0	0		0	0	0	0	0	0	0	0		0	0	0
-505	-504.5	0	0	0	0	0	0	0	0		0	0	0	0	0	0	0	0		0	0	0	0	0	0	0	0		0	0	0	0	0	0	0	0		0	0	0	0	0	0	0	0		0	0	0
-504	-503.5	0	0	0	0	0	0	0	0		0	0	0	0	0	0	0	0		0	0	0	0	0	0	0	0		0	0	0	0	0	0	0	0		0	0	0	0	0	0	0	0		0	0	0
-503	-502.5	0	0	0	0	0	0	0	0		0	0	0	0	0	0	0	0		0	0	0	0	0	0	0	0		0	0	0	0	0	0	0	0		0	0	0	0	0	0	0	0		0	0	0
-502	-501.5	0	0	0	0	0	0	0	0		0	0	0	0	0	0	0	0		0	0	0	0	0	0	0	0		0	0	0	0	0	0	0	0		0	0	0	0	0	0	0	0		0	0	0
-501	-500.5	0	0	0	0	0	0	0	0		0	0	0	0	0	0	0	0		0	0	0	0	0	0	0	0		0	0	0	0	0	0	0	0		0	0	0	0	0	0	0	0		0	0	0
-500	-499.5	0	0	0	0	0	0	0	0		0	0	0	0	0	0	0	0		0	0	0	0	0	0	0	0		0	0	0	0	0	0	0	0		0	0	0	0	0	0	0	0		0	0	0
-499	-498.5	0	0	0	0	0	0	0	0		0	0	0	0	0	0	0	0		0	0	0	0	0	0	0	0		0	0	0	0	0	0	0	0		0	0	0	0	0	0	0	0		0	0	0
-498	-497.5	0	0	0	0	0	0	0	0		0	0	0	0	0	0	0	0		0	0	0	0	0	0	0	0		0	0	0	0	0	0	0	0		0	0	0	0	0	0	0	0		0	0	0
-497	-496.5	0	0	0	0	0	0	0	0		0	0	0	0	0	0	0	0		0	0	0	0	0	0	0	0		0	0	0	0	0	0	0	0		0	0	0	0	0	0	0	0		0	0	0
-496	-495.5	0	0	0	0	0	0	0	0		0	0	0	0	0	0	0	0		0	0	0	0	0	0	0	0		0	0	0	0	0	0	0	0		0	0	0	0	0	0	0	0		0	0	0
-495	-494.5	0	0	0	0	0	0	0	0		0	0	0	0	0	0	0	0		0	0	0	0	0	0	0	0		0	0	0	0	0	0	0	0		0	0	0	0	0	0	0	0		0	0	0
-494	-493.5	0	0	0	0	0	0	0	0		0	0	0	0	0	0	0	0		0	0	0	0	0	0	0	0		0	0	0	0	0	0	0	0		0	0	0	0	0	0	0	0		0	0	0
-493	-492.5	0	0	0	0	0	0	0	0		0	0	0	0	0	0	0	0		0	0	0	0	0	0	0	0		0	0	0	0	0	0	0	0		0	0	0	0	0	0	0	0		0	0	0
-492	-491.5	0	0	0	0	0	0	0	0		0	0	0	0	0	0	0	0		0	0	0	0	0	0	0	0		0	0	0	0	0	0	0	0		0	0	0	0	0	0	0	0		0	0	0
-491	-490.5	0	0	0	0	0	0	0	0		0	0	0	0	0	0	0	0		0	0	0	0	0	0	0	0		0	0	0	0	0	0	0	0		0	0	0	0	0	0	0	0		0	0	0
-490	-489.5	0	0	0	0	0	0	0	0		0	0	0	0	0	0	0	0		0	0	0	0	0	0	0	0		0	0	0	0	0	0	0	0		0	0	0	0	0	0	0	0		0	0	0
-489	-488.5	0	0	0	0	0	0	0	0		0	0	0	0	0	0	0	0		0	0	0	0	0	0	0	0		0	0	0	0	0	0	0	0		0	0	0	0	0	0	0	0		0	0	0
-488	-487.5	0	0	0	0	0	0	0	0		0	0	0	0	0	0	0	0		0	0	0	0	0	0	0	0		0	0	0	0	0	0	0	0		0	0	0	0	0	0	0	0		0	0	0
-487	-486.5	0	0	0	0	0	0	0	0		0	0	0	0	0	0	0	0		0	0	0	0	0	0	0	0		0	0	0	0	0	0	0	0		0	0	0	0	0	0	0	0		0	0	0
-486	-485.5	0	0	0	0	0	0	0	0		0	0	0	0	0	0	0	0		0	0	0	0	0	0	0	0		0	0	0	0	0	0	0	0		0	0	0	0	0	0	0	0		0	0	0
-485	-484.5	0	0	0	0	0	0	0	0		0	0	0	0	0	0	0	0		0	0	0	0	0	0	0	0		0	0	0	0	0	0	0	0		0	0	0	0	0	0	0	0		0	0	0
-484	-483.5	0	0	0	0	0	0	0	0		0	0	0	0	0	0	0	0		0	0	0	0	0	0	0	0		0	0	0	0	0	0	0	0		0	0	0	0	0	0	0	0		0	0	0
-483	-482.5	0	0	0	0	0	0	0	0		0	0	0	0	0	0	0	0		0	0	0	0	0	0	0	0		0	0	0	0	0	0	0	0		0	0	0	0	0	0	0	0		0	0	0
-482	-481.5	0	0	0	0	0	0	0	0		0	0	0	0	0	0	0	0		0	0	0	0	0	0	0	0		0	0	0	0	0	0	0	0		0	0	0	0	0	0	0	0		0	0	0
-481	-480.5	0	0	0	0	0	0	0	0		0	0	0	0	0	0	0	0		0	0	0	0	0	0	0	0		0	0	0	0	0	0	0	0		0	0	0	0	0	0	0	0		0	0	0
-480	-479.5	0	0	0	0	0	0	0	0		0	0	0	0	0	0	0	0		0	0	0	0	0	0	0	0		0	0	0	0	0	0	0	0		0	0	0	0	0	0	0	0		0	0	0
-479	-478.5	0	0	0	0	0	0	0	0		0	0	0	0	0	0	0	0		0	0	0	0	0	0	0	0		0	0	0	0	0	0	0	0		0	0	0	0	0	0	0	0		0	0	0
-478	-477.5	0	0	0	0	0	0	0	0		0	0	0	0	0	0	0	0		0	0	0	0	0	0	0	0		0	0	0	0	0	0	0	0		0	0	0	0	0	0	0	0		0	0	0
-477	-476.5	0	0	0	0	0	0	0	0		0	0	0	0	0	0	0	0		0	0	0	0	0	0	0	0		0	0	0	0	0	0	0	0		0	0	0	0	0	0	0	0		0	0	0
-476	-475.5	0	0	0	0	0	0	0	0		0	0	0	0	0	0	0	0		0	0	0	0	0	0	0	0		0	0	0	0	0	0	0	0		0	0	0	0	0	0	0	0		0	0	0
-475	-474.5	0	0	0	0	0	0	0	0		0	0	0	0	0	0	0	0		0	0	0	0	0	0	0	0		0	0	0	0	0	0	0	0		0	0	0	0	0	0	0	0		0	0	0
-474	-473.5	0	0	0	0	0	0	0	0		0	0	0	0	0	0	0	0		0	0	0	0	0	0	0	0		0	0	0	0	0	0	0	0		0	0	0	0	0	0	0	0		0	0	0
-473	-472.5	0	0	0	0	0	0	0	0		0	0	0	0	0	0	0	0		0	0	0	0	0	0	0	0		0	0	0	0	0	0	0	0		0	0	0	0	0	0	0	0		0	0	0
-472	-471.5	0	0	0	0	0	0	0	0		0	0	0	0	0	0	0	0		0	0	0	0	0	0	0	0		0	0	0	0	0	0	0	0		0	0	0	0	0	0	0	0		0	0	0
-471	-470.5	0	0	0	0	0	0	0	0		0	0	0	0	0	0	0	0		0	0	0	0	0	0	0	0		0	0	0	0	0	0	0	0		0	0	0	0	0	0	0	0		0	0	0
-470	-469.5	0	0	0	0	0	0	0	0		0	0	0	0	0	0	0	0		0	0	0	0	0	0	0	0		0	0	0	0	0	0	0	0		0	0	0	0	0	0	0	0		0	0	0
-469	-468.5	0	0	0	0	0	0	0	0		0	0	0	0	0	0	0	0		0	0	0	0	0	0	0	0		0	0	0	0	0	0	0	0		0	0	0	0	0	0	0	0		0	0	0
-468	-467.5	0	0	0	0	0	0	0	0		0	0	0	0	0	0	0	0		0	0	0	0	0	0	0	0		0	0	0	0	0	0	0	0		0	0	0	0	0	0	0	0		0	0	0
-467	-466.5	0	0	0	0	0	0	0	0		0	0	0	0	0	0	0	0		0	0	0	0	0	0	0	0		0	0	0	0	0	0	0	0		0	0	0	0	0	0	0	0		0	0	0
-466	-465.5	0	0	0	0	0	0	0	0		0	0	0	0	0	0	0	0		0	0	0	0	0	0	0	0		0	0	0	0	0	0	0	0		0	0	0	0	0	0	0	0		0	0	0
-465	-464.5	0	0	0	0	0	0	0	0		0	0	0	0	0	0	0	0		0	0	0	0	0	0	0	0		0	0	0	0	0	0	0	0		0	0	0	0	0	0	0	0		0	0	0
-464	-463.5	0	0	0	0	0	0	0	0		0	0	0	0	0	0	0	0		0	0	0	0	0	0	0	0		0	0	0	0	0	0	0	0		0	0	0	0	0	0	0	0		0	0	0
-463	-462.5	0	0	0	0	0	0	0	0		0	0	0	0	0	0	0	0		0	0	0	0	0	0	0	0		0	0	0	0	0	0	0	0		0	0	0	0	0	0	0	0		0	0	0
-462	-461.5	0	0	0	0	0	0	0	0		0	0	0	0	0	0	0	0		0	0	0	0	0	0	0	0		0	0	0	0	0	0	0	0		0	0	0	0	0	0	0	0		0	0	0
-461	-460.5	0	0	0	0	0	0	0	0		0	0	0	0	0	0	0	0		0	0	0	0	0	0	0	0		0	0	0	0	0	0	0	0		0	0	0	0	0	0	0	0		0	0	0
-460	-459.5	0	0	0	0	0	0	0	0		0	0	0	0	0	0	0	0		0	0	0	0	0	0	0	0		0	0	0	0	0	0	0	0		0	0	0	0	0	0	0	0		0	0	0
-459	-458.5	0	0	0	0	0	0	0	0		0	0	0	0	0	0	0	0		0	0	0	0	0	0	0	0		0	0	0	0	0	0	0	0		0	0	0	0	0	0	0	0		0	0	0
-458	-457.5	0	0	0	0	0	0	0	0		0	0	0	0	0	0	0	0		0	0	0	0	0	0	0	0		0	0	0	0	0	0	0	0		0	0	0	0	0	0	0	0		0	0	0
-457	-456.5	0	0	0	0	0	0	0	0		0	0	0	0	0	0	0	0		0	0	0	0	0	0	0	0		0	0	0	0	0	0	0	0		0	0	0	0	0	0	0	0		0	0	0
-456	-455.5	0	0	0	0	0	0	0	0		0	0	0	0	0	0	0	0		0	0	0	0	0	0	0	0		0	0	0	0	0	0	0	0		0	0	0	0	0	0	0	0		0	0	0
-455	-454.5	0	0	0	0	0	0	0	0		0	0	0	0	0	0	0	0		0	0	0	0	0	0	0	0		0	0	0	0	0	0	0	0		0	0	0	0	0	0	0	0		0	0	0
-454	-453.5	0	0	0	0	0	0	0	0		0	0	0	0	0	0	0	0		0	0	0	0	0	0	0	0		0	0	0	0	0	0	0	0		0	0	0	0	0	0	0	0		0	0	0
-453	-452.5	0	0	0	0	0	0	0	0		0	0	0	0	0	0	0	0		0	0	0	0	0	0	0	0		0	0	0	0	0	0	0	0		0	0	0	0	0	0	0	0		0	0	0
-452	-451.5	0	0	0	0	0	0	0	0		0	0	0	0	0	0	0	0		0	0	0	0	0	0	0	0		0	0	0	0	0	0	0	0		0	0	0	0	0	0	0	0		0	0	0
-451	-450.5	0	0	0	0	0	0	0	0		0	0	0	0	0	0	0	0		0	0	0	0	0	0	0	0		0	0	0	0	0	0	0	0		0	0	0	0	0	0	0	0		0	0	0
-450	-449.5	0	0	0	0	0	0	0	0		0	0	0	0	0	0	0	0		0	0	0	0	0	0	0	0		0	0	0	0	0	0	0	0		0	0	0	0	0	0	0	0		0	0	0
-449	-448.5	0	0	0	0	0	0	0	0		0	0	0	0	0	0	0	0		0	0	0	0	0	0	0	0		0	0	0	0	0	0	0	0		0	0	0	0	0	0	0	0		0	0	0
-448	-447.5	0	0	0	0	0	0	0	0		0	0	0	0	0	0	0	0		0	0	0	0	0	0	0	0		0	0	0	0	0	0	0	0		0	0	0	0	0	0	0	0		0	0	0
-447	-446.5	0	0	0	0	0	0	0	0		0	0	0	0	0	0	0	0		0	0	0	0	0	0	0	0		0	0	0	0	0	0	0	0		0	0	0	0	0	0	0	0		0	0	0
-446	-445.5	0	0	0	0	0	0	0	0		0	0	0	0	0	0	0	0		0	0	0	0	0	0	0	0		0	0	0	0	0	0	0	0		0	0	0	0	0	0	0	0		0	0	0
-445	-444.5	0	0	0	0	0	0	0	0		0	0	0	0	0	0	0	0		0	0	0	0	0	0	0	0		0	0	0	0	0	0	0	0		0	0	0	0	0	0	0	0		0	0	0
-444	-443.5	0	0	0	0	0	0	0	0		0	0	0	0	0	0	0	0		0	0	0	0	0	0	0	0		0	0	0	0	0	0	0	0		0	0	0	0	0	0	0	0		0	0	0
-443	-442.5	0	0	0	0	0	0	0	0		0	0	0	0	0	0	0	0		0	0	0	0	0	0	0	0		0	0	0	0	0	0	0	0		0	0	0	0	0	0	0	0		0	0	0
-442	-441.5	0	0	0	0	0	0	0	0		0	0	0	0	0	0	0	0		0	0	0	0	0	0	0	0		0	0	0	0	0	0	0	0		0	0	0	0	0	0	0	0		0	0	0
-441	-440.5	0	0	0	0	0	0	0	0		0	0	0	0	0	0	0	0		0	0	0	0	0	0	0	0		0	0	0	0	0	0	0	0		0	0	0	0	0	0	0	0		0	0	0
-440	-439.5	0	0	0	0	0	0	0	0		0	0	0	0	0	0	0	0		0	0	0	0	0	0	0	0		0	0	0	0	0	0	0	0		0	0	0	0	0	0	0	0		0	0	0
-439	-438.5	0	0	0	0	0	0	0	0		0	0	0	0	0	0	0	0		0	0	0	0	0	0	0	0		0	0	0	0	0	0	0	0		0	0	0	0	0	0	0	0		0	0	0
-438	-437.5	0	0	0	0	0	0	0	0		0	0	0	0	0	0	0	0		0	0	0	0	0	0	0	0		0	0	0	0	0	0	0	0		0	0	0	0	0	0	0	0		0	0	0
-437	-436.5	0	0	0	0	0	0	0	0		0	0	0	0	0	0	0	0		0	0	0	0	0	0	0	0		0	0	0	0	0	0	0	0		0	0	0	0	0	0	0	0		0	0	0
-436	-435.5	0	0	0	0	0	0	0	0		0	0	0	0	0	0	0	0		0	0	0	0	0	0	0	0		0	0	0	0	0	0	0	0		0	0	0	0	0	0	0	0		0	0	0
-435	-434.5	0	0	0	0	0	0	0	0		0	0	0	0	0	0	0	0		0	0	0	0	0	0	0	0		0	0	0	0	0	0	0	0		0	0	0	0	0	0	0	0		0	0	0
-434	-433.5	0	0	0	0	0	0	0	0		0	0	0	0	0	0	0	0		0	0	0	0	0	0	0	0		0	0	0	0	0	0	0	0		0	0	0	0	0	0	0	0		0	0	0
-433	-432.5	0	0	0	0	0	0	0	0		0	0	0	0	0	0	0	0		0	0	0	0	0	0	0	0		0	0	0	0	0	0	0	0		0	0	0	0	0	0	0	0		0	0	0
-432	-431.5	0	0	0	0	0	0	0	0		0	0	0	0	0	0	0	0		0	0	0	0	0	0	0	0		0	0	0	0	0	0	0	0		0	0	0	0	0	0	0	0		0	0	0
-431	-430.5	0	0	0	0	0	0	0	0		0	0	0	0	0	0	0	0		0	0	0	0	0	0	0	0		0	0	0	0	0	0	0	0		0	0	0	0	0	0	0	0		0	0	0
-430	-429.5	0	0	0	0	0	0	0	0		0	0	0	0	0	0	0	0		0	0	0	0	0	0	0	0		0	0	0	0	0	0	0	0		0	0	0	0	0	0	0	0		0	0	0
-429	-428.5	0	0	0	0	0	0	0	0		0	0	0	0	0	0	0	0		0	0	0	0	0	0	0	0		0	0	0	0	0	0	0	0		0	0	0	0	0	0	0	0		0	0	0
-428	-427.5	0	0	0	0	0	0	0	0		0	0	0	0	0	0	0	0		0	0	0	0	0	0	0	0		0	0	0	0	0	0	0	0		0	0	0	0	0	0	0	0		0	0	0
-427	-426.5	0	0	0	0	0	0	0	0		0	0	0	0	0	0	0	0		0	0	0	0	0	0	0	0		0	0	0	0	0	0	0	0		0	0	0	0	0	0	0	0		0	0	0
-426	-425.5	0	0	0	0	0	0	0	0		0	0	0	0	0	0	0	0		0	0	0	0	0	0	0	0		0	0	0	0	0	0	0	0		0	0	0	0	0	0	0	0		0	0	0
-425	-424.5	0	0	0	0	0	0	0	0		0	0	0	0	0	0	0	0		0	0	0	0	0	0	0	0		0	0	0	0	0	0	0	0		0	0	0	0	0	0	0	0		0	0	0
-424	-423.5	0	0	0	0	0	0	0	0		0	0	0	0	0	0	0	0		0	0	0	0	0	0	0	0		0	0	0	0	0	0	0	0		0	0	0	0	0	0	0	0		0	0	0
-423	-422.5	0	0	0	0	0	0	0	0		0	0	0	0	0	0	0	0		0	0	0	0	0	0	0	0		0	0	0	0	0	0	0	0		0	0	0	0	0	0	0	0		0	0	0
-422	-421.5	0	0	0	0	0	0	0	0		0	0	0	0	0	0	0	0		0	0	0	0	0	0	0	0		0	0	0	0	0	0	0	0		0	0	0	0	0	0	0	0		0	0	0
-421	-420.5	0	0	0	0	0	0	0	0		0	0	0	0	0	0	0	0		0	0	0	0	0	0	0	0		0	0	0	0	0	0	0	0		0	0	0	0	0	0	0	0		0	0	0
-420	-419.5	0	0	0	0	0	0	0	0		0	0	0	0	0	0	0	0		0	0	0	0	0	0	0	0		0	0	0	0	0	0	0	0		0	0	0	0	0	0	0	0		0	0	0
-419	-418.5	0	0	0	0	0	0	0	0		0	0	0	0	0	0	0	0		0	0	0	0	0	0	0	0		0	0	0	0	0	0	0	0		0	0	0	0	0	0	0	0		0	0	0
-418	-417.5	0	0	0	0	0	0	0	0		0	0	0	0	0	0	0	0		0	0	0	0	0	0	0	0		0	0	0	0	0	0	0	0		0	0	0	0	0	0	0	0		0	0	0
-417	-416.5	0	0	0	0	0	0	0	0		0	0	0	0	0	0	0	0		0	0	0	0	0	0	0	0		0	0	0	0	0	0	0	0		0	0	0	0	0	0	0	0		0	0	0
-416	-415.5	0	0	0	0	0	0	0	0		0	0	0	0	0	0	0	0		0	0	0	0	0	0	0	0		0	0	0	0	0	0	0	0		0	0	0	0	0	0	0	0		0	0	0
-415	-414.5	0	0	0	0	0	0	0	0		0	0	0	0	0	0	0	0		0	0	0	0	0	0	0	0		0	0	0	0	0	0	0	0		0	0	0	0	0	0	0	0		0	0	0
-414	-413.5	0	0	0	0	0	0	0	0		0	0	0	0	0	0	0	0		0	0	0	0	0	0	0	0		0	0	0	0	0	0	0	0		0	0	0	0	0	0	0	0		0	0	0
-413	-412.5	0	0	0	0	0	0	0	0		0	0	0	0	0	0	0	0		0	0	0	0	0	0	0	0		0	0	0	0	0	0	0	0		0	0	0	0	0	0	0	0		0	0	0
-412	-411.5	0	0	0	0	0	0	0	0		0	0	0	0	0	0	0	0		0	0	0	0	0	0	0	0		0	0	0	0	0	0	0	0		0	0	0	0	0	0	0	0		0	0	0
-411	-410.5	0	0	0	0	0	0	0	0		0	0	0	0	0	0	0	0		0	0	0	0	0	0	0	0		0	0	0	0	0	0	0	0		0	0	0	0	0	0	0	0		0	0	0
-410	-409.5	0	0	0	0	0	0	0	0		0	0	0	0	0	0	0	0		0	0	0	0	0	0	0	0		0	0	0	0	0	0	0	0		0	0	0	0	0	0	0	0		0	0	0
-409	-408.5	0	0	0	0	0	0	0	0		0	0	0	0	0	0	0	0		0	0	0	0	0	0	0	0		0	0	0	0	0	0	0	0		0	0	0	0	0	0	0	0		0	0	0
-408	-407.5	0	0	0	0	0	0	0	0		0	0	0	0	0	0	0	0		0	0	0	0	0	0	0	0		0	0	0	0	0	0	0	0		0	0	0	0	0	0	0	0		0	0	0
-407	-406.5	0	0	0	0	0	0	0	0		0	0	0	0	0	0	0	0		0	0	0	0	0	0	0	0		0	0	0	0	0	0	0	0		0	0	0	0	0	0	0	0		0	0	0
-406	-405.5	0	0	0	0	0	0	0	0		0	0	0	0	0	0	0	0		0	0	0	0	0	0	0	0		0	0	0	0	0	0	0	0		0	0	0	0	0	0	0	0		0	0	0
-405	-404.5	0	0	0	0	0	0	0	0		0	0	0	0	0	0	0	0		0	0	0	0	0	0	0	0		0	0	0	0	0	0	0	0		0	0	0	0	0	0	0	0		0	0	0
-404	-403.5	0	0	0	0	0	0	0	0		0	0	0	0	0	0	0	0		0	0	0	0	0	0	0	0		0	0	0	0	0	0	0	0		0	0	0	0	0	0	0	0		0	0	0
-403	-402.5	0	0	0	0	0	0	0	0		0	0	0	0	0	0	0	0		0	0	0	0	0	0	0	0		0	0	0	0	0	0	0	0		0	0	0	0	0	0	0	0		0	0	0
-402	-401.5	0	0	0	0	0	0	0	0		0	0	0	0	0	0	0	0		0	0	0	0	0	0	0	0		0	0	0	0	0	0	0	0		0	0	0	0	0	0	0	0		0	0	0
-401	-400.5	0	0	0	0	0	0	0	0		0	0	0	0	0	0	0	0		0	0	0	0	0	0	0	0		0	0	0	0	0	0	0	0		0	0	0	0	0	0	0	0		0	0	0
-400	-399.5	0	0	0	0	0	0	0	0		0	0	0	0	0	0	0	0		0	0	0	0	0	0	0	0		0	0	0	0	0	0	0	0		0	0	0	0	0	0	0	0		0	0	0
-399	-398.5	0	0	0	0	0	0	0	0		0	0	0	0	0	0	0	0		0	0	0	0	0	0	0	0		0	0	0	0	0	0	0	0		0	0	0	0	0	0	0	0		0	0	0
-398	-397.5	0	0	0	0	0	0	0	0		0	0	0	0	0	0	0	0		0	0	0	0	0	0	0	0		0	0	0	0	0	0	0	0		0	0	0	0	0	0	0	0		0	0	0
-397	-396.5	0	0	0	0	0	0	0	0		0	0	0	0	0	0	0	0		0	0	0	0	0	0	0	0		0	0	0	0	0	0	0	0		0	0	0	0	0	0	0	0		0	0	0
-396	-395.5	0	0	0	0	0	0	0	0		0	0	0	0	0	0	0	0		0	0	0	0	0	0	0	0		0	0	0	0	0	0	0	0		0	0	0	0	0	0	0	0		0	0	0
-395	-394.5	0	0	0	0	0	0	0	0		0	0	0	0	0	0	0	0		0	0	0	0	0	0	0	0		0	0	0	0	0	0	0	0		0	0	0	0	0	0	0	0		0	0	0
-394	-393.5	0	0	0	0	0	0	0	0		0	0	0	0	0	0	0	0		0	0	0	0	0	0	0	0		0	0	0	0	0	0	0	0		0	0	0	0	0	0	0	0		0	0	0
-393	-392.5	0	0	0	0	0	0	0	0		0	0	0	0	0	0	0	0		0	0	0	0	0	0	0	0		0	0	0	0	0	0	0	0		0	0	0	0	0	0	0	0		0	0	0
-392	-391.5	0	0	0	0	0	0	0	0		0	0	0	0	0	0	0	0		0	0	0	0	0	0	0	0		0	0	0	0	0	0	0	0		0	0	0	0	0	0	0	0		0	0	0
-391	-390.5	0	0	0	0	0	0	0	0		0	0	0	0	0	0	0	0		0	0	0	0	0	0	0	0		0	0	0	0	0	0	0	0		0	0	0	0	0	0	0	0		0	0	0
-390	-389.5	0	0	0	0	0	0	0	0		0	0	0	0	0	0	0	0		0	0	0	0	0	0	0	0		0	0	0	0	0	0	0	0		0	0	0	0	0	0	0	0		0	0	0
-389	-388.5	0	0	0	0	0	0	0	0		0	0	0	0	0	0	0	0		0	0	0	0	0	0	0	0		0	0	0	0	0	0	0	0		0	0	0	0	0	0	0	0		0	0	0
-388	-387.5	0	0	0	0	0	0	0	0		0	0	0	0	0	0	0	0		0	0	0	0	0	0	0	0		0	0	0	0	0	0	0	0		0	0	0	0	0	0	0	0		0	0	0
-387	-386.5	0	0	0	0	0	0	0	0		0	0	0	0	0	0	0	0		0	0	0	0	0	0	0	0		0	0	0	0	0	0	0	0		0	0	0	0	0	0	0	0		0	0	0
-386	-385.5	0	0	0	0	0	0	0	0		0	0	0	0	0	0	0	0		0	0	0	0	0	0	0	0		0	0	0	0	0	0	0	0		0	0	0	0	0	0	0	0		0	0	0
-385	-384.5	0	0	0	0	0	0	0	0		0	0	0	0	0	0	0	0		0	0	0	0	0	0	0	0		0	0	0	0	0	0	0	0		0	0	0	0	0	0	0	0		0	0	0
-384	-383.5	0	0	0	0	0	0	0	0		0	0	0	0	0	0	0	0		0	0	0	0	0	0	0	0		0	0	0	0	0	0	0	0		0	0	0	0	0	0	0	0		0	0	0
-383	-382.5	0	0	0	0	0	0	0	0		0	0	0	0	0	0	0	0		0	0	0	0	0	0	0	0		0	0	0	0	0	0	0	0		0	0	0	0	0	0	0	0		0	0	0
-382	-381.5	0	0	0	0	0	0	0	0		0	0	0	0	0	0	0	0		0	0	0	0	0	0	0	0		0	0	0	0	0	0	0	0		0	0	0	0	0	0	0	0		0	0	0
-381	-380.5	0	0	0	0	0	0	0	0		0	0	0	0	0	0	0	0		0	0	0	0	0	0	0	0		0	0	0	0	0	0	0	0		0	0	0	0	0	0	0	0		0	0	0
-380	-379.5	0	0	0	0	0	0	0	0		0	0	0	0	0	0	0	0		0	0	0	0	0	0	0	0		0	0	0	0	0	0	0	0		0	0	0	0	0	0	0	0		0	0	0
-379	-378.5	0	0	0	0	0	0	0	0		0	0	0	0	0	0	0	0		0	0	0	0	0	0	0	0		0	0	0	0	0	0	0	0		0	0	0	0	0	0	0	0		0	0	0
-378	-377.5	0	0	0	0	0	0	0	0		0	0	0	0	0	0	0	0		0	0	0	0	0	0	0	0		0	0	0	0	0	0	0	0		0	0	0	0	0	0	0	0		0	0	0
-377	-376.5	0	0	0	0	0	0	0	0		0	0	0	0	0	0	0	0		0	0	0	0	0	0	0	0		0	0	0	0	0	0	0	0		0	0	0	0	0	0	0	0		0	0	0
-376	-375.5	0	0	0	0	0	0	0	0		0	0	0	0	0	0	0	0		0	0	0	0	0	0	0	0		0	0	0	0	0	0	0	0		0	0	0	0	0	0	0	0		0	0	0
-375	-374.5	0	0	0	0	0	0	0	0		0	0	0	0	0	0	0	0		0	0	0	0	0	0	0	0		0	0	0	0	0	0	0	0		0	0	0	0	0	0	0	0		0	0	0
-374	-373.5	0	0	0	0	0	0	0	0		0	0	0	0	0	0	0	0		0	0	0	0	0	0	0	0		0	0	0	0	0	0	0	0		0	0	0	0	0	0	0	0		0	0	0
-373	-372.5	0	0	0	0	0	0	0	0		0	0	0	0	0	0	0	0		0	0	0	0	0	0	0	0		0	0	0	0	0	0	0	0		0	0	0	0	0	0	0	0		0	0	0
-372	-371.5	0	0	0	0	0	0	0	0		0	0	0	0	0	0	0	0		0	0	0	0	0	0	0	0		0	0	0	0	0	0	0	0		0	0	0	0	0	0	0	0		0	0	0
-371	-370.5	0	0	0	0	0	0	0	0		0	0	0	0	0	0	0	0		0	0	0	0	0	0	0	0		0	0	0	0	0	0	0	0		0	0	0	0	0	0	0	0		0	0	0
-370	-369.5	0	0	0	0	0	0	0	0		0	0	0	0	0	0	0	0		0	0	0	0	0	0	0	0		0	0	0	0	0	0	0	0		0	0	0	0	0	0	0	0		0	0	0
-369	-368.5	0	0	0	0	0	0	0	0		0	0	0	0	0	0	0	0		0	0	0	0	0	0	0	0		0	0	0	0	0	0	0	0		0	0	0	0	0	0	0	0		0	0	0
-368	-367.5	0	0	0	0	0	0	0	0		0	0	0	0	0	0	0	0		0	0	0	0	0	0	0	0		0	0	0	0	0	0	0	0		0	0	0	0	0	0	0	0		0	0	0
-367	-366.5	0	0	0	0	0	0	0	0		0	0	0	0	0	0	0	0		0	0	0	0	0	0	0	0		0	0	0	0	0	0	0	0		0	0	0	0	0	0	0	0		0	0	0
-366	-365.5	0	0	0	0	0	0	0	0		0	0	0	0	0	0	0	0		0	0	0	0	0	0	0	0		0	0	0	0	0	0	0	0		0	0	0	0	0	0	0	0		0	0	0
-365	-364.5	0	0	0	0	0	0	0	0		0	0	0	0	0	0	0	0		0	0	0	0	0	0	0	0		0	0	0	0	0	0	0	0		0	0	0	0	0	0	0	0		0	0	0
-364	-363.5	0	0	0	0	0	0	0	0		0	0	0	0	0	0	0	0		0	0	0	0	0	0	0	0		0	0	0	0	0	0	0	0		0	0	0	0	0	0	0	0		0	0	0
-363	-362.5	0	0	0	0	0	0	0	0		0	0	0	0	0	0	0	0		0	0	0	0	0	0	0	0		0	0	0	0	0	0	0	0		0	0	0	0	0	0	0	0		0	0	0
-362	-361.5	0	0	0	0	0	0	0	0		0	0	0	0	0	0	0	0		0	0	0	0	0	0	0	0		0	0	0	0	0	0	0	0		0	0	0	0	0	0	0	0		0	0	0
-361	-360.5	0	0	0	0	0	0	0	0		0	0	0	0	0	0	0	0		0	0	0	0	0	0	0	0		0	0	0	0	0	0	0	0		0	0	0	0	0	0	0	0		0	0	0
-360	-359.5	0	0	0	0	0	0	0	0		0	0	0	0	0	0	0	0		0	0	0	0	0	0	0	0		0	0	0	0	0	0	0	0		0	0	2	0	0	0	0	0		0	0	4
-359	-358.5	0	0	0	0	0	0	0	0		0	0	0	0	0	0	0	0		0	0	10	0	0	0	0	0		0	0	10	0	0	0	0	0		0	0	10	0	0	0	0	0		0	0	10
-358	-357.5	0	0	0	0	0	0	0	0		0	0	0	0	0	0	0	0		0	0	11	0	0	0	0	0		0	0	11	0	0	0	0	0		0	0	11	0	0	0	0	0		0	0	10
-357	-356.5	0	0	0	0	0	0	0	0		0	0	0	0	0	0	0	0		0	0	8	0	0	0	0	0		0	0	8	0	0	0	0	0		0	0	8	0	0	0	0	0		0	0	9
-356	-355.5	0	0	0	0	0	0	0	0		0	0	0	0	0	0	0	0		0	0	12	0	0	0	0	0		0	0	13	0	0	0	0	0		0	0	14	0	0	0	0	0		0	0	12
-355	-354.5	0	0	0	0	0	0	0	0		0	0	0	0	0	0	0	0		0	0	7	0	0	0	0	0		0	0	8	0	0	0	0	0		0	0	7	0	0	0	0	0		0	0	8
-354	-353.5	0	0	0	0	0	0	0	0		0	0	0	0	0	0	0	0		0	0	12	0	0	0	0	0		0	0	10	0	0	0	0	0		0	0	13	0	0	0	0	0		0	0	12
-353	-352.5	0	0	0	0	0	0	0	0		0	0	0	0	0	0	0	0		0	0	10	0	0	0	0	0		0	0	10	0	0	0	0	0		0	0	8	0	0	0	0	0		0	0	9
-352	-351.5	0	0	0	0	0	0	0	0		0	0	0	0	0	0	0	0		0	0	12	0	0	0	0	0		0	0	13	0	0	0	0	0		0	0	11	0	0	0	0	0		0	0	10
-351	-350.5	0	0	0	0	0	0	0	0		0	0	0	0	0	0	0	0		0	0	8	0	0	0	0	0		0	0	11	0	0	0	0	0		0	0	11	0	0	0	0	0		0	0	13
-350	-349.5	0	0	0	0	0	0	0	0		0	0	0	0	0	0	0	0		0	0	10	0	0	0	0	0		0	0	7	0	0	0	0	0		0	0	13	0	0	0	0	0		0	0	11
-349	-348.5	0	0	0	0	0	0	0	0		0	0	0	0	0	0	0	0		0	0	11	0	0	0	0	0		0	0	10	0	0	0	0	0		0	0	5	0	0	0	0	0		0	0	6
-348	-347.5	0	0	0	0	0	0	0	0		0	0	0	0	0	0	0	0		0	0	10	0	0	0	0	0		0	0	14	0	0	0	0	0		0	0	15	0	0	0	0	0		0	0	15
-347	-346.5	0	0	0	0	0	0	0	0		0	0	0	0	0	0	0	0		0	0	13	0	0	0	0	0		0	0	10	0	0	0	0	0		0	0	7	0	0	0	0	0		0	0	6
-346	-345.5	0	0	0	0	0	0	0	0		0	0	0	0	0	0	0	0		0	0	6	0	0	0	0	0		0	0	7	0	0	0	0	0		0	0	11	0	0	0	0	0		0	0	13
-345	-344.5	0	0	7	0	0	0	0	0		0	0	9	0	0	0	0	0		0	0	13	0	0	0	0	0		0	0	13	0	0	0	0	0		0	0	14	0	0	0	0	0		0	0	12
-344	-343.5	0	0	11	0	0	0	0	0		0	0	10	0	0	0	0	0		0	0	13	0	0	0	0	0		0	0	12	0	0	0	0	0		0	0	8	0	0	0	0	0		0	0	10
-343	-342.5	0	0	8	0	0	0	0	0		0	0	10	0	0	0	0	0		0	0	9	0	0	0	0	0		0	0	8	0	0	0	0	0		0	0	9	0	0	0	0	0		0	0	8
-342	-341.5	0	0	9	0	0	0	0	0		0	0	8	0	0	0	0	0		0	0	10	0	0	0	0	0		0	0	14	0	0	0	0	0		0	0	14	0	0	0	0	0		0	0	13
-341	-340.5	0	0	14	0	0	0	0	0		0	0	12	0	0	0	0	0		0	0	12	0	0	0	0	0		0	0	8	0	0	0	0	0		0	0	10	0	0	0	0	0		0	0	10
-340	-339.5	0	0	7	0	0	0	0	0		0	0	9	0	0	0	0	0		0	0	11	0	0	0	0	0		0	0	13	0	0	0	0	0		0	0	11	0	0	0	0	0		0	0	11
-339	-338.5	0	0	12	0	0	0	0	0		0	0	11	0	0	0	0	0		0	0	8	0	0	0	0	0		0	0	6	0	0	0	0	0		0	0	8	0	0	0	0	0		0	0	12
-338	-337.5	0	0	10	0	0	0	0	0		0	0	11	0	0	0	0	0		0	0	16	0	0	0	0	0		0	0	16	0	0	0	0	0		0	0	14	0	0	0	0	0		0	0	11
-337	-336.5	0	0	7	0	0	0	0	0		0	0	6	0	0	0	0	0		0	0	11	0	0	0	0	0		0	0	13	0	0	0	0	0		0	0	12	0	0	0	0	0		0	0	12
-336	-335.5	0	0	10	0	0	0	0	0		0	0	12	0	0	0	0	0		0	0	5	0	0	0	0	0		0	0	4	0	0	0	0	0		0	0	3	0	0	0	0	0		0	0	3
-335	-334.5	0	0	15	0	0	0	0	0		0	0	13	0	0	0	0	0		0	0	13	0	0	0	0	0		0	0	15	0	0	0	0	0		0	0	15	0	0	0	0	0		0	0	16
-334	-333.5	0	0	7	0	0	0	0	0		0	0	7	0	0	0	0	0		0	0	13	0	0	0	0	0		0	0	12	0	0	0	0	0		0	0	15	0	0	0	0	0		0	0	15
-333	-332.5	0	0	10	0	0	0	0	0		0	0	10	0	0	0	0	0		0	0	13	0	0	0	0	0		0	0	13	0	0	0	0	0		0	0	13	0	0	0	0	0		0	0	11
-332	-331.5	0	0	10	0	0	0	0	0		0	0	11	0	0	0	0	0		0	0	9	0	0	0	0	0		0	0	7	0	0	0	0	0		0	0	5	0	0	0	0	0		0	0	6
-331	-330.5	0	0	12	0	0	0	0	0		0	0	12	0	0	0	0	0		0	0	7	0	0	0	0	0		0	0	9	0	0	0	0	0		0	0	14	0	0	0	0	0		0	0	13
-330	-329.5	0	0	15	0	0	0	0	0		0	0	14	0	0	0	0	0		0	0	11	0	0	0	0	0		0	0	11	0	0	0	0	0		0	0	7	0	0	0	0	0		0	0	10
-329	-328.5	0	0	4	0	0	0	0	0		0	0	5	0	0	0	0	0		0	0	18	0	0	0	0	0		0	0	16	0	0	0	0	0		0	0	14	0	0	0	0	0		0	0	14
-328	-327.5	0	0	8	0	0	0	0	0		0	0	7	0	0	0	0	0		0	0	8	0	0	0	0	0		0	0	9	0	0	0	0	0		0	0	9	0	0	0	0	0		0	0	7
-327	-326.5	0	0	15	0	0	0	0	0		0	0	16	0	0	0	0	0		0	0	12	0	0	0	0	0		0	0	16	0	0	0	0	0		0	0	18	0	0	0	0	0		0	0	19
-326	-325.5	0	0	11	0	0	0	0	0		0	0	10	0	0	0	0	0		0	0	12	0	0	0	0	0		0	0	8	0	0	0	0	0		0	0	8	0	0	0	0	0		0	0	8
-325	-324.5	0	0	12	0	0	0	0	0		0	0	12	0	0	0	0	0		0	0	13	0	0	0	0	0		0	0	12	0	0	0	0	0		0	0	12	0	0	0	0	0		0	0	10
-324	-323.5	0	0	8	0	0	0	0	0		0	0	8	0	0	0	0	0		0	0	5	0	0	0	0	0		0	0	8	0	0	0	0	0		0	0	8	0	0	0	0	0		0	0	10
-323	-322.5	0	0	8	0	0	0	0	0		0	0	8	0	0	0	0	0		0	0	13	0	0	0	0	0		0	0	11	0	0	0	0	0		0	0	12	0	0	0	0	0		0	0	12
-322	-321.5	0	0	11	0	0	0	0	0		0	0	15	0	0	0	0	0		0	0	14	0	0	0	0	0		0	0	14	0	0	0	0	0		0	0	13	0	0	0	0	0		0	0	16
-321	-320.5	0	0	16	0	0	0	0	0		0	0	12	0	0	0	0	0		0	0	11	0	0	0	0	0		0	0	11	0	0	0	0	0		0	0	10	0	0	0	0	0		0	0	10
-320	-319.5	0	0	11	0	0	0	0	0		0	0	10	0	0	0	0	0		0	0	15	0	0	0	0	0		0	0	18	0	0	0	0	0		0	0	17	0	0	0	0	0		0	0	13
-319	-318.5	0	0	8	0	0	0	0	0		0	0	10	0	0	0	0	0		0	0	11	0	0	0	0	0		0	0	7	0	0	0	0	0		0	0	8	0	0	0	0	0		0	0	9
-318	-317.5	0	0	9	0	0	0	0	0		0	0	8	0	0	0	0	0		0	0	11	0	0	0	0	0		0	0	11	0	0	0	0	0		0	0	12	0	0	0	0	0		0	0	14
-317	-316.5	0	0	13	0	0	0	0	0		0	0	13	0	0	0	0	0		0	0	11	0	0	0	0	0		0	0	11	0	0	0	0	0		0	0	11	0	0	0	0	0		0	0	8
-316	-315.5	0	0	9	0	0	0	0	0		0	0	10	0	0	0	0	0		0	0	9	0	0	0	0	0		0	0	13	0	0	0	0	0		0	0	11	0	0	0	0	0		0	0	12
-315	-314.5	0	0	15	0	0	0	0	0		0	0	15	0	0	0	0	0		0	0	12	0	0	0	0	0		0	0	12	0	0	0	0	0		0	0	15	0	0	0	0	0		0	0	15
-314	-313.5	0	0	12	0	0	0	0	0		0	0	10	0	0	0	0	0		0	0	16	0	0	0	0	0		0	0	13	0	0	0	0	0		0	0	13	0	0	0	0	0		0	0	13
-313	-312.5	0	0	10	0	0	0	0	0		0	0	13	0	0	0	0	0		0	0	11	0	0	0	0	0		0	0	13	0	0	0	0	0		0	0	11	0	0	0	0	0		0	0	11
-312	-311.5	0	0	11	0	0	0	0	0		0	0	8	0	0	0	0	0		0	0	12	0	0	0	0	0		0	0	9	0	0	0	0	0		0	0	11	0	0	0	0	0		0	0	11
-311	-310.5	0	0	9	0	0	0	0	0		0	0	10	0	0	0	0	0		0	0	10	0	0	0	0	0		0	0	12	0	0	0	0	0		0	0	13	0	0	0	0	0		0	0	12
-310	-309.5	0	0	10	0	0	0	0	0		0	0	13	0	0	0	0	0		0	0	17	0	0	0	0	0		0	0	17	0	0	0	0	0		0	0	15	0	0	0	0	0		0	0	15
-309	-308.5	0	0	13	0	0	0	0	0		0	0	13	0	0	0	0	0		0	0	10	0	0	0	0	0		0	0	8	0	0	0	0	0		0	0	11	0	0	0	0	0		0	0	10
-308	-307.5	0	0	15	0	0	0	0	0		0	0	12	0	0	0	0	0		0	0	8	0	0	0	0	0		0	0	11	0	0	0	0	0		0	0	10	0	0	0	0	0		0	0	10
-307	-306.5	0	0	11	0	0	0	0	0		0	0	11	0	0	0	0	0		0	0	12	0	0	0	0	0		0	0	11	0	0	0	0	0		0	0	10	0	0	0	0	0		0	0	12
-306	-305.5	0	0	8	0	0	0	0	0		0	0	9	0	0	0	0	0		0	0	15	0	0	0	0	0		0	0	14	0	0	0	0	0		0	0	15	0	0	0	0	0		0	0	15
-305	-304.5	0	0	10	0	0	0	0	0		0	0	10	0	0	0	0	0		0	0	12	0	0	0	0	0		0	0	12	0	0	0	0	0		0	0	11	0	0	0	0	0		0	0	13
-304	-303.5	0	0	12	0	0	0	0	0		0	0	14	0	0	0	0	0		0	0	16	0	0	0	0	0		0	0	18	0	0	0	0	0		10	0	18	0	0	0	0	0		12	0	17
-303	-302.5	0	0	17	0	0	0	0	0		0	0	13	0	0	0	0	0		0	0	14	0	0	0	0	0		0	0	11	0	0	0	0	0		16	0	14	0	0	0	0	0		17	0	13
-302	-301.5	0	0	9	0	0	0	0	0		0	0	10	0	0	0	0	0		0	0	10	0	0	0	0	0		0	0	11	0	0	0	0	0		17	0	7	0	0	0	0	0		18	0	6
-301	-300.5	0	0	10	0	0	0	0	0		0	0	12	0	0	0	0	0		0	0	12	0	0	0	0	0		0	0	11	0	0	0	0	0		16	0	12	0	0	0	0	0		16	0	11
-300	-299.5	0	0	15	0	0	0	0	0		0	0	16	0	0	0	0	0		0	0	11	0	0	0	0	0		0	0	12	0	0	0	0	0		19	0	9	0	0	0	0	0		19	0	12
-299	-298.5	0	0	12	0	0	0	0	0		0	0	12	0	0	0	0	0		0	0	13	0	0	0	0	0		0	0	13	0	0	0	0	0		14	0	15	0	0	0	0	0		12	0	15
-298	-297.5	0	0	8	0	0	0	0	0		0	0	7	0	0	0	0	0		0	0	14	0	0	0	0	0		0	0	16	0	0	0	0	0		20	0	15	0	0	0	0	0		23	0	14
-297	-296.5	0	0	11	0	0	0	0	0		0	0	10	0	0	0	0	0		0	0	13	0	0	0	0	0		0	0	12	0	0	0	0	0		17	0	13	0	0	0	0	0		12	0	13
-296	-295.5	0	0	13	0	0	0	0	0		0	0	15	0	0	0	0	0		0	0	12	0	0	0	0	0		0	0	12	0	0	0	0	0		16	0	14	0	0	0	0	0		32	0	16
-295	-294.5	0	0	17	0	0	0	0	0		0	0	16	0	0	0	0	0		0	0	14	0	0	0	0	0		0	0	16	0	0	0	0	0		21	0	14	0	0	0	0	0		28	0	14
-294	-293.5	0	0	8	0	0	0	0	0		0	0	7	0	0	0	0	0		0	0	19	0	0	0	0	0		0	0	17	0	0	0	0	0		12	0	18	0	0	0	0	0		29	0	14
-293	-292.5	0	0	15	0	0	0	0	0		13	0	14	0	0	0	0	0		17	0	11	0	0	0	0	0		17	0	10	0	0	0	0	0		20	0	8	0	0	0	0	0		33	0	9
-292	-291.5	0	0	12	0	0	0	0	0		18	0	12	0	0	0	0	0		15	0	11	0	0	0	0	0		16	0	11	0	0	0	0	0		19	0	10	0	0	0	0	0		31	0	10
-291	-290.5	0	0	10	0	0	0	0	0		13	0	9	0	0	0	0	0		14	0	8	0	0	0	0	0		15	0	9	0	0	0	0	0		15	0	11	0	0	0	0	0		26	0	11
-290	-289.5	0	0	13	0	0	0	0	0		19	0	13	0	0	0	0	0		19	0	9	0	0	0	0	0		24	0	8	0	0	0	0	0		27	0	10	0	0	0	0	0		32	0	12
-289	-288.5	0	0	12	0	0	0	0	0		15	0	15	0	0	0	0	0		16	0	21	0	0	0	0	0		31	0	21	0	0	0	0	0		32	0	22	0	0	0	0	0		30	0	23
-288	-287.5	11	0	14	0	0	0	0	0		22	0	15	0	0	0	0	0		20	0	17	0	13	0	0	0		32	0	17	0	0	0	0	0		26	0	15	0	0	0	0	0		28	0	15
-287	-286.5	18	0	13	0	0	0	0	0		9	0	13	0	0	0	0	0		9	0	12	0	14	0	0	0		21	0	15	0	0	0	0	0		32	0	15	0	0	0	0	0		32	0	12
-286	-285.5	13	0	12	0	0	0	0	0		24	0	11	0	0	0	0	0		26	0	20	0	15	0	0	0		36	0	16	0	0	0	0	0		30	0	14	0	0	0	0	0		30	0	14
-285	-284.5	20	0	10	0	0	0	0	0		14	0	11	0	0	0	0	0		11	0	10	0	13	0	0	0		29	0	11	0	0	0	0	0		31	0	10	0	0	0	0	0		32	0	10
-284	-283.5	12	0	18	0	0	0	0	0		18	0	15	0	0	0	0	0		18	0	7	0	16	0	0	0		27	0	8	0	0	0	0	0		27	0	10	0	0	0	0	0		28	0	13
-283	-282.5	22	0	9	0	0	0	0	0		16	0	10	0	0	0	0	0		20	0	15	0	11	0	0	0		34	0	15	0	0	0	0	0		34	0	13	0	0	0	0	0		34	0	31
-282	-281.5	15	0	13	0	0	0	0	0		15	0	14	0	0	0	0	0		11	0	8	0	15	0	0	0		24	0	9	0	0	0	0	0		31	0	14	0	0	0	0	0		33	0	28
-281	-280.5	14	0	11	0	0	0	0	0		22	0	13	0	0	0	0	0		23	0	20	0	14	0	0	0		36	0	21	0	6	0	0	0		31	0	18	0	0	0	0	0		27	0	35
-280	-279.5	20	0	16	0	0	0	0	0		13	0	15	0	0	0	0	0		18	0	16	0	12	0	0	0		28	0	15	0	16	0	0	0		28	0	31	0	0	0	0	0		34	0	29
-279	-278.5	14	0	15	0	0	0	0	0		16	0	13	0	10	0	0	0		13	0	15	0	17	0	0	0		29	0	12	0	12	0	0	0		33	0	26	0	0	0	0	0		32	0	30
-278	-277.5	17	0	12	0	0	0	0	0		21	0	12	0	15	0	0	0		21	0	13	0	13	0	0	0		34	0	17	0	13	0	0	0		34	0	30	0	0	0	0	0		34	0	25
-277	-276.5	19	0	13	0	10	0	0	0		15	0	15	0	13	0	0	0		15	0	33	0	15	0	0	0		27	0	30	0	14	0	0	0		22	0	29	0	0	0	0	0		27	0	37
-276	-275.5	17	0	6	0	15	0	0	0		14	0	6	0	15	0	0	0		16	0	27	0	13	0	0	0		27	0	30	0	16	0	0	0		30	0	33	0	0	0	0	0		29	0	31
-275	-274.5	17	0	23	0	15	0	0	0		21	0	21	0	17	0	0	0		19	0	27	0	20	0	0	0		32	0	24	0	11	0	0	0		38	0	29	0	8	0	0	0		35	0	25
-274	-273.5	16	0	11	0	14	0	0	0		20	0	10	0	11	0	0	0		21	0	30	0	14	0	0	0		33	0	33	0	20	3	0	0		35	0	30	0	15	5	0	0		34	0	33
-273	-272.5	18	0	7	0	13	0	0	0		15	0	7	0	18	0	0	0		31	0	25	0	13	0	0	0		45	0	28	0	8	21	0	0		39	0	24	0	15	27	0	0		47	0	28
-272	-271.5	19	0	22	0	16	0	0	0		16	0	23	0	13	0	0	0		42	0	32	0	16	0	0	0		56	0	27	0	21	26	0	0		63	0	34	0	13	41	0	0		60	0	27
-271	-270.5	16	0	9	0	14	0	0	0		19	0	13	0	13	0	0	0		42	0	29	0	17	0	0	0		57	0	34	0	13	25	0	0		54	0	27	0	13	44	0	0		55	0	33
-270	-269.5	10	0	21	0	17	0	0	0		18	0	16	0	20	0	0	0		40	0	33	0	10	0	0	0		52	0	27	0	10	24	0	0		50	0	31	0	17	42	0	0		51	0	33
-269	-268.5	25	0	13	0	18	0	0	0		23	0	13	0	14	0	0	0		49	0	28	0	16	3	0	0		59	0	30	0	18	20	0	0		71	0	34	0	13	37	0	0		78	0	30
-268	-267.5	19	0	11	0	11	0	0	0		9	0	12	0	13	10	0	0		31	0	36	0	18	33	0	0		49	0	37	0	14	38	0	0		77	0	32	0	15	59	0	0		71	0	35
-267	-266.5	17	0	7	0	17	0	0	0		22	0	8	1	20	12	0	0		46	0	26	2	16	35	0	0		54	0	26	2	16	36	0	0		69	0	31	5	15	73	0	0		70	0	32
-266	-265.5	16	0	15	0	16	0	0	0		51	0	16	14	14	10	0	0		56	0	32	13	12	32	0	0		71	0	32	14	12	36	0	0		75	0	26	14	15	84	0	0		77	0	30
-265	-264.5	28	0	14	0	13	0	0	0		55	0	14	12	14	19	0	0		59	0	32	13	19	47	0	0		73	0	32	13	15	40	0	4		95	0	40	25	14	75	0	6		97	0	32
-264	-263.5	39	0	18	5	15	0	0	0		51	0	16	14	16	9	0	0		47	0	23	13	14	29	0	0		57	0	24	14	20	35	0	16		78	0	24	38	15	83	0	16		76	0	27
-263	-262.5	30	0	17	15	18	0	0	0		58	0	15	12	16	16	0	0		60	0	33	12	17	40	0	0		77	0	32	11	9	44	0	14		86	0	35	34	20	80	0	12		87	0	33
-262	-261.5	30	0	15	11	11	0	0	0		57	0	19	16	15	11	0	0		60	0	31	17	16	34	0	0		71	0	32	16	20	31	0	14		89	0	24	40	9	70	0	17		94	0	32
-261	-260.5	29	0	15	14	20	0	0	0		51	0	11	11	16	15	0	0		53	0	32	12	12	46	0	0		70	0	30	12	12	43	0	18		91	0	43	34	21	94	0	16		83	0	35
-260	-259.5	35	0	11	14	13	0	0	0		60	0	13	17	14	13	0	0		58	0	32	15	19	29	0	0		70	0	35	16	19	38	0	12		80	0	32	38	11	76	0	11		89	0	28
-259	-258.5	20	0	14	11	18	0	0	0		56	0	13	11	22	11	0	0		67	0	34	13	17	44	0	0		72	0	30	12	9	39	0	20		89	0	23	36	17	84	0	20		95	0	32
-258	-257.5	52	0	15	14	18	0	0	0		59	0	15	11	14	17	0	0		77	0	29	9	19	39	0	0		81	0	28	9	21	41	0	13		96	0	36	32	15	81	0	13		84	0	37
-257	-256.5	23	0	10	11	14	0	0	0		53	0	11	18	13	13	0	0		62	0	31	18	11	39	0	0		62	0	34	19	17	37	0	16		80	0	37	43	18	83	1	17		84	0	37
-256	-255.5	27	0	24	14	16	0	0	0		62	0	33	12	16	11	0	0		83	0	34	12	18	32	0	0		83	0	33	12	13	36	0	13		98	0	30	31	18	85	21	15		104	0	34
-255	-254.5	38	0	36	16	18	0	0	0		53	0	31	11	23	16	0	0		62	0	40	24	21	41	0	0		61	0	39	20	13	45	0	16		78	0	37	38	16	99	24	17		79	0	31
-254	-253.5	44	0	26	9	18	17	15	0		70	0	29	16	18	62	18	0		80	0	23	39	16	82	18	10		77	0	25	37	20	79	21	19		103	0	28	42	15	93	24	15		100	0	28
-253	-252.5	43	0	35	15	13	23	20	0		77	0	28	16	9	56	59	0		75	0	29	35	16	69	67	12		75	0	32	36	19	71	74	14		85	0	30	31	16	110	83	17		90	0	34
-252	-251.5	76	0	24	17	20	26	23	0		74	0	35	11	18	65	83	0		84	0	31	32	11	78	80	12		91	0	27	35	13	77	79	17		112	0	34	39	14	100	87	16		100	0	35
-251	-250.5	72	0	32	10	17	34	22	0		71	0	25	14	21	75	75	0		73	0	31	36	25	81	78	18		74	0	32	37	16	97	69	17		75	0	26	34	19	119	87	16		79	0	30
-250	-249.5	60	0	26	15	15	38	23	0		62	0	25	16	17	82	65	0		71	0	34	38	18	79	64	12		62	0	33	36	26	108	72	16		83	0	43	45	34	139	79	15		90	0	35
-249	-248.5	71	0	32	12	16	38	22	0		89	0	32	14	32	81	63	0		79	0	37	38	31	91	62	16		80	0	39	34	43	119	60	18		100	0	36	31	39	131	86	21		113	0	38
-248	-247.5	70	0	27	13	23	44	21	0		67	0	25	17	36	94	62	0		78	0	34	39	31	103	63	12		76	0	34	42	42	152	61	16		105	0	25	50	37	169	72	15		91	0	36
-247	-246.5	69	0	28	16	14	68	23	0		72	0	29	9	41	93	64	0		73	0	38	28	46	119	60	18		75	0	37	28	35	144	61	15		87	1	49	26	33	138	82	31		89	2	38
-246	-245.5	70	0	31	13	15	75	32	0		80	0	32	16	39	95	63	0		73	0	32	42	42	97	65	12		80	0	33	43	34	130	68	25		94	17	33	41	42	148	72	45		103	25	32
-245	-244.5	90	0	32	13	21	75	51	0		82	0	31	13	42	89	60	0		97	0	32	38	34	135	59	15		91	0	29	35	41	155	54	10		95	15	31	43	41	183	80	38		106	28	33
-244	-243.5	92	0	35	15	17	75	74	0		93	0	39	17	39	101	57	0		98	0	31	34	40	105	63	17		102	0	33	35	37	136	68	19		102	14	27	38	41	161	79	41		119	30	27
-243	-242.5	90	0	28	14	39	83	85	0		98	0	29	13	60	93	53	0		92	0	26	43	43	128	49	14		87	0	26	35	36	158	48	26		90	16	34	38	34	186	73	46		117	26	40
-242	-241.5	81	0	33	13	44	88	113	0		75	0	29	15	53	117	66	0		97	0	38	33	35	106	64	38		96	0	40	39	44	148	62	41		99	17	40	31	45	158	75	42		112	31	35
-241	-240.5	86	0	26	16	38	107	97	11		103	0	30	12	69	113	57	13		102	0	37	34	38	140	56	45		100	0	36	31	41	155	57	38		99	17	35	40	37	165	84	41		116	30	31
-240	-239.5	86	0	35	11	31	117	97	14		99	0	29	20	55	146	52	13		100	0	39	47	42	165	53	36		109	0	39	48	38	186	69	48		102	13	34	49	40	194	85	51		118	28	44
-239	-238.5	104	0	30	15	44	116	90	19		95	0	31	14	59	149	61	13		84	0	31	35	36	164	59	35		82	0	34	35	37	172	75	33		93	20	37	35	45	201	93	37		109	30	34
-238	-237.5	86	0	28	16	43	173	82	40		82	0	28	12	67	164	48	15		101	0	34	46	44	162	52	49		97	0	32	49	40	184	65	54		122	15	35	62	42	169	84	52		123	36	40
-237	-236.5	96	0	35	15	36	151	90	36		109	0	36	13	57	160	64	18		118	0	34	61	45	180	63	42		120	0	32	72	41	196	81	48		123	16	38	49	39	207	93	64		126	69	56
-236	-235.5	91	0	33	11	36	136	83	63		82	0	33	18	54	152	49	50		81	0	39	81	34	158	49	57		75	0	38	104	42	202	64	61		96	16	34	81	47	196	88	59		101	65	45
-235	-234.5	84	0	28	13	40	184	85	73		99	0	28	17	68	174	60	74		101	0	31	60	41	166	58	59		106	0	35	78	43	200	72	59		123	15	39	76	36	206	82	49		125	69	52
-234	-233.5	93	0	37	19	43	144	87	82		102	0	37	14	63	161	56	80		111	0	42	66	42	174	58	55		109	0	38	82	43	228	69	67		124	21	34	59	42	230	91	84		133	70	59
-233	-232.5	98	0	26	23	35	179	73	67		108	0	31	16	53	172	54	72		111	0	34	58	37	198	52	65		114	0	36	73	36	203	70	63		137	15	39	69	48	226	91	74		137	68	48
-232	-231.5	121	0	40	32	56	195	89	101		114	0	35	21	76	211	51	90		120	0	34	65	53	182	54	67		117	0	33	89	48	218	71	76		135	52	38	54	59	218	82	98		139	82	63
-231	-230.5	124	13	28	55	67	159	81	92		111	13	27	40	71	164	66	97		121	19	33	61	57	185	62	76		121	20	36	79	59	203	77	83		132	66	37	70	58	222	97	124		134	86	44
-230	-229.5	108	19	35	64	68	181	83	108		127	21	35	44	84	176	40	106		120	20	33	78	62	199	52	87		120	29	30	90	56	234	61	79		176	69	28	74	63	273	77	94		182	101	50
-229	-228.5	120	29	34	64	82	194	82	96		128	31	38	45	76	202	61	92		138	33	43	56	75	196	75	79		139	51	42	80	59	226	76	90		179	72	41	73	60	271	96	115		207	99	58
-228	-227.5	117	51	34	48	85	182	77	94		114	52	32	38	79	187	52	94		131	53	29	64	75	227	70	69		121	50	32	89	55	249	71	83		168	84	36	71	54	285	96	138		203	111	46
-227	-226.5	122	46	33	58	67	176	85	100		118	49	32	36	73	189	60	115		111	56	42	72	70	206	68	88		131	59	43	79	75	220	63	103		188	97	50	98	67	251	76	132		217	121	79
-226	-225.5	127	54	30	59	89	186	98	98		126	50	33	39	80	193	71	77		141	65	39	58	78	216	67	93		156	66	45	82	72	234	67	88		198	89	54	104	64	294	90	148		240	129	74
-225	-224.5	110	63	31	53	79	189	92	102		145	68	27	30	84	202	89	106		126	70	40	60	79	209	68	118		156	80	57	78	76	257	79	133		199	101	70	100	66	300	96	152		235	128	82
-224	-223.5	112	88	35	59	78	189	93	107		114	86	38	52	82	214	109	109		128	83	42	74	73	226	74	89		134	76	64	93	70	245	70	100		181	101	65	111	67	258	97	154		219	127	89
-223	-222.5	137	85	43	71	77	193	94	96		118	86	42	42	67	219	97	96		141	90	58	71	78	214	71	106		149	88	67	83	76	217	71	130		222	118	93	116	72	276	82	148		268	132	92
-222	-221.5	127	77	31	42	85	172	113	121		128	79	30	29	101	199	101	120		134	77	50	57	79	221	73	125		186	90	73	85	76	260	69	190		224	108	98	118	66	313	87	186		269	136	94
-221	-220.5	149	85	36	70	90	214	84	111		148	82	39	62	74	222	87	111		131	86	70	58	67	230	62	124		178	77	89	73	77	263	82	149		220	111	99	161	77	291	95	134		257	128	92
-220	-219.5	159	84	48	57	75	240	98	132		153	91	45	77	81	230	110	143		155	91	63	95	79	225	78	126		182	96	58	136	75	251	96	170		225	120	88	210	78	289	103	156		257	128	113
-219	-218.5	143	85	48	50	81	181	103	119		163	80	58	70	79	190	107	115		157	79	68	101	93	209	73	132		188	78	73	133	85	247	95	157		244	101	102	225	75	289	104	168		295	118	112
-218	-217.5	156	84	55	69	88	219	104	132		160	87	62	81	92	232	106	131		183	95	78	116	69	242	68	147		228	99	80	128	78	261	97	181		292	125	140	216	77	312	127	175		312	141	174
-217	-216.5	152	104	59	55	89	221	92	127		191	106	68	93	84	225	107	118		211	101	88	101	87	241	87	114		241	108	94	133	97	304	116	135		307	120	148	202	113	321	106	140		336	133	161
-216	-215.5	152	95	57	65	80	256	96	129		212	94	75	108	82	231	103	133		190	102	86	116	96	240	76	148		227	94	113	137	91	304	133	172		296	112	134	213	117	366	157	169		333	121	161
-215	-214.5	166	108	68	48	76	225	128	132		203	105	86	138	100	218	134	139		219	112	105	122	106	240	102	172		236	119	131	158	106	274	169	191		296	138	153	233	115	327	160	198		340	151	179
-214	-213.5	170	108	64	67	99	216	117	133		198	108	72	144	116	206	134	142		199	101	84	113	100	252	91	174		234	101	113	149	91	304	146	188		311	138	140	195	101	340	159	190		340	145	157
-213	-212.5	141	107	73	85	84	279	117	135		184	104	87	125	103	273	141	141		242	97	90	108	101	325	123	154		233	108	113	158	115	343	145	203		300	151	145	252	152	390	150	214		330	157	186
-212	-211.5	167	102	88	125	85	244	133	140		223	106	105	159	127	251	157	164		258	126	91	120	126	317	112	180		251	128	126	153	134	337	154	224		315	202	162	214	143	355	169	220		363	200	168
-211	-210.5	181	114	74	113	89	252	157	167		229	114	94	140	137	252	154	160		226	131	103	105	135	330	109	217		257	128	134	156	128	318	163	234		317	187	147	228	157	378	207	219		347	201	177
-210	-209.5	220	99	76	103	94	254	144	152		242	96	86	135	135	255	206	137		246	126	92	143	142	298	171	198		247	165	116	166	136	352	205	196		311	214	153	243	139	348	222	223		337	198	179
-209	-208.5	214	117	77	115	122	247	159	131		245	122	86	151	149	252	222	147		255	141	91	151	143	305	175	181		277	155	118	190	153	338	223	207		336	236	153	242	173	387	218	224		363	244	162
-208	-207.5	227	100	69	116	138	266	136	173		269	105	83	130	176	295	221	176		284	138	93	128	170	382	167	214		311	152	120	174	163	359	221	239		360	279	140	265	163	396	211	214		398	281	173
-207	-206.5	192	122	86	107	142	255	146	165		244	117	110	169	158	249	211	146		292	142	95	144	153	304	173	204		319	170	137	207	173	350	219	197		392	326	183	234	193	376	226	226		409	307	277
-206	-205.5	237	110	108	157	137	280	171	144		264	111	113	194	151	276	207	152		319	135	145	208	165	328	203	203		353	153	173	268	190	362	283	230		390	289	238	307	214	395	244	220		447	302	291
-205	-204.5	255	114	112	157	164	278	162	151		282	121	143	205	217	269	243	167		328	163	144	236	198	354	268	226		361	179	170	279	192	371	314	221		417	316	236	342	213	396	271	233		433	297	306
-204	-203.5	261	184	118	147	184	280	215	160		310	187	117	213	199	295	283	143		382	188	135	255	199	367	244	219		399	222	162	289	204	377	274	221		421	334	229	340	200	410	236	212		440	345	336
-203	-202.5	297	181	101	174	171	308	197	162		345	174	135	231	194	294	244	173		412	162	140	263	183	328	248	221		408	199	169	324	191	370	297	214		425	335	236	375	219	434	258	243		493	321	340
-202	-201.5	301	168	140	180	155	316	218	168		346	180	173	275	184	335	267	164		368	190	176	283	204	384	256	240		426	228	227	328	200	414	298	254		451	352	288	376	242	442	294	260		452	339	396
-201	-200.5	271	196	182	174	187	345	208	169		330	189	198	272	200	341	272	178		391	198	198	270	208	390	289	240		410	247	216	338	221	392	327	248		443	374	303	383	235	451	317	246		480	370	433
-200	-199.5	311	227	172	195	184	325	251	169		352	227	198	273	220	317	281	210		384	222	187	276	215	383	290	255		438	262	215	348	217	429	309	275		453	409	274	420	251	518	305	278		475	391	427
-199	-198.5	358	205	184	219	195	347	247	203		411	232	194	293	229	380	295	212		443	244	224	330	220	409	286	268		456	272	261	412	238	455	320	269		436	397	321	400	244	480	328	310		458	390	450
-198	-197.5	345	276	184	217	204	370	249	217		404	283	203	302	240	401	283	249		447	300	214	278	222	465	287	300		480	341	290	343	207	448	318	292		473	463	291	411	243	500	339	279		524	452	417
-197	-196.5	345	266	193	225	196	362	239	259		386	278	246	290	208	410	272	265		431	305	253	309	219	466	296	291		457	334	269	388	233	461	306	294		441	468	301	404	280	488	313	297		466	485	444
-196	-195.5	386	280	190	220	194	392	294	218		436	304	221	297	221	450	273	234		476	323	221	299	226	454	280	300		519	339	251	373	216	498	326	297		511	440	313	415	288	555	352	313		506	482	455
-195	-194.5	381	275	211	265	205	442	339	239		425	306	236	305	225	463	291	271		467	322	241	320	211	453	292	290		501	375	300	404	260	463	324	298		517	472	326	457	366	522	326	306		541	513	453
-194	-193.5	414	310	260	282	201	471	340	280		472	317	239	347	254	466	263	297		507	367	256	308	263	497	300	356		552	419	271	403	276	530	309	345		535	544	313	436	363	582	331	337		543	566	471
-193	-192.5	390	306	300	334	210	437	343	285		441	326	292	342	219	448	290	293		486	363	272	394	208	477	274	346		539	422	320	444	256	522	341	336		519	499	374	455	390	547	345	384		539	517	527
-192	-191.5	420	295	289	356	191	477	331	303		454	341	308	388	226	443	292	320		486	375	306	394	224	471	309	324		506	418	335	462	256	519	330	388		544	479	371	550	376	598	322	406		571	526	502
-191	-190.5	434	309	307	358	203	507	336	342		477	367	322	390	233	485	271	348		525	429	295	395	240	501	276	370		559	504	356	440	276	529	296	433		573	543	380	546	411	607	358	461		614	586	569
-190	-189.5	412	370	344	357	204	507	338	368		469	422	326	379	234	465	287	371		510	467	310	405	267	522	288	390		522	528	355	443	284	525	329	442		562	526	430	585	402	628	356	450		599	525	620
-189	-188.5	419	422	358	374	219	505	341	358		475	433	368	380	251	491	272	373		513	490	337	404	263	468	281	402		552	509	381	471	276	552	334	459		615	520	447	590	377	613	319	516		627	606	689
-188	-187.5	482	380	352	363	244	581	360	376		467	437	357	380	291	483	328	356		504	471	338	397	295	506	329	385		539	509	418	449	306	519	326	478		640	570	466	580	426	635	388	471		755	571	806
-187	-186.5	449	360	382	366	206	629	371	382		492	381	393	391	268	518	368	389		528	457	343	397	313	596	361	406		574	482	433	448	314	587	384	469		739	525	546	607	440	656	427	523		783	579	828
-186	-185.5	461	401	387	432	257	612	435	387		474	442	383	414	283	558	395	396		529	526	377	436	301	532	376	428		583	572	443	498	312	572	475	507		717	604	585	578	441	648	544	525		759	671	809
-185	-184.5	478	425	440	429	208	587	447	376		506	441	427	427	272	561	390	398		621	497	399	437	309	563	391	420		624	541	513	497	318	579	505	512		762	609	603	614	446	706	609	553		813	645	848
-184	-183.5	485	427	383	451	246	645	445	386		509	448	391	399	316	638	459	465		577	534	426	429	331	588	452	495		646	553	510	501	341	590	587	536		754	664	661	632	436	743	628	563		844	776	928
-183	-182.5	508	453	407	436	269	677	535	407		524	501	404	453	319	634	476	494		609	537	477	484	328	651	498	505		627	567	580	511	307	667	592	522		744	676	851	638	494	737	701	579		826	780	1002
-182	-181.5	520	484	427	500	281	643	558	475		524	486	449	466	307	676	501	497		613	540	592	464	374	704	550	547		673	584	692	489	430	769	616	583		767	689	870	646	541	829	648	647		879	740	914
-181	-180.5	540	457	501	446	328	700	572	469		617	477	568	448	397	703	549	510		720	577	643	470	398	752	554	523		713	604	789	496	401	754	640	562		839	704	900	692	559	898	708	618		901	813	983
-180	-179.5	563	489	545	480	362	691	612	519		629	511	578	478	403	733	522	561		712	586	620	512	417	770	584	534		738	664	710	572	434	786	654	561		836	790	826	695	604	884	720	646		962	922	899
-179	-178.5	557	528	510	545	427	722	643	507		668	571	549	570	471	789	557	530		740	624	643	621	450	812	557	547		793	721	732	699	481	839	635	593		890	888	816	729	681	971	719	680		1000	990	994
-178	-177.5	592	565	545	571	460	706	587	550		708	600	653	584	475	786	575	554		818	670	614	613	494	771	593	583		817	788	712	690	513	815	696	623		939	958	869	761	779	952	776	724		1007	1080	1003
-177	-176.5	600	634	591	582	481	720	653	544		736	648	611	615	569	786	574	583		777	707	642	692	570	753	566	579		857	809	706	858	579	792	682	628		969	1066	852	782	832	987	813	722		1040	1163	1103
-176	-175.5	606	599	594	611	585	671	659	598		766	648	658	694	644	760	635	604		800	741	660	721	657	805	627	601		869	865	770	906	652	869	727	676		1001	1050	938	933	847	1073	795	764		1075	1174	1090
-175	-174.5	712	710	631	687	628	729	653	634		891	742	658	763	685	786	634	629		906	846	696	800	628	780	635	632		957	941	789	1008	764	881	773	700		1104	1089	942	979	915	1051	867	789		1232	1094	1151
-174	-173.5	657	784	637	745	658	770	711	593		811	790	658	819	706	890	612	617		955	839	741	834	716	900	609	648		989	982	808	1041	739	981	721	727		1231	1101	945	992	923	1100	862	771		1326	1182	1130
-173	-172.5	721	737	677	858	672	802	618	606		926	787	717	878	725	827	603	654		998	897	695	874	760	899	662	656		1015	992	816	1059	840	957	786	738		1242	1124	1001	1010	1025	1194	803	807		1356	1195	1214
-172	-171.5	805	776	711	799	677	829	733	605		908	780	760	821	750	895	720	638		1009	817	766	911	774	914	710	670		1060	991	881	1002	914	1006	805	735		1288	1154	983	1023	1041	1140	906	785		1397	1272	1234
-171	-170.5	798	798	671	804	749	771	712	641		955	811	740	866	812	846	705	670		1005	863	743	943	830	965	682	689		1110	1034	850	1130	1004	1033	840	742		1393	1185	1049	1070	1129	1229	892	790		1429	1290	1244
-170	-169.5	857	826	706	837	745	858	718	638		945	846	751	886	758	887	722	681		1082	894	803	974	790	1085	750	702		1184	1033	957	1081	970	1162	820	804		1450	1192	1071	1110	1098	1342	926	894		1604	1249	1335
-169	-168.5	837	869	680	935	770	933	729	604		950	827	710	974	835	1060	807	654		1067	906	789	990	868	1130	832	726		1175	1062	892	1082	1051	1165	935	839		1528	1196	1137	1127	1119	1341	1055	895		1584	1292	1452
-168	-167.5	880	858	738	995	798	1047	753	690		974	826	857	953	842	1071	819	744		1053	931	941	962	877	1220	819	774		1119	1111	1048	1143	1003	1255	932	843		1422	1299	1171	1142	1159	1454	1061	934		1528	1376	1482
-167	-166.5	861	839	742	951	812	1002	809	626		963	840	820	963	854	1104	823	753		1063	971	882	1052	900	1239	876	783		1252	1146	1025	1159	1083	1305	997	877		1507	1258	1200	1241	1200	1565	1095	907		1616	1336	1492
-166	-165.5	910	956	779	991	900	1114	759	689		987	875	850	1083	917	1216	836	771		1100	1008	954	1075	938	1349	884	760		1277	1162	1050	1239	1122	1406	996	851		1461	1338	1203	1307	1238	1632	1143	920		1575	1512	1483
-165	-164.5	978	942	799	1081	907	1079	859	707		1103	918	849	1064	861	1199	900	788		1215	1050	966	1078	923	1365	958	806		1255	1222	1104	1250	1119	1390	1093	859		1530	1372	1212	1347	1248	1690	1174	972		1634	1479	1511
-164	-163.5	1053	940	814	1073	929	1200	881	675		1124	946	918	1098	970	1243	931	787		1267	1073	1009	1117	1036	1363	1013	839		1368	1213	1128	1298	1201	1431	1166	888		1513	1325	1240	1397	1298	1624	1225	994		1658	1484	1585
-163	-162.5	1113	1024	923	1124	970	1232	895	715		1190	989	927	1095	961	1247	964	811		1268	1084	1062	1155	1007	1315	1005	849		1314	1206	1126	1342	1233	1379	1191	888		1555	1413	1249	1490	1369	1601	1270	982		1696	1523	1595
-162	-161.5	1092	999	880	1157	1041	1195	986	741		1156	978	994	1149	982	1218	1028	829		1268	1109	1101	1183	1008	1362	1071	905		1390	1240	1229	1337	1217	1455	1272	946		1549	1434	1339	1414	1407	1651	1379	1072		1682	1623	1624
-161	-160.5	1138	1050	962	1250	1005	1187	971	818		1218	1103	979	1237	1035	1272	1121	857		1333	1202	1131	1253	1105	1352	1173	935		1400	1317	1245	1426	1252	1444	1385	997		1610	1482	1390	1561	1448	1595	1444	1069		1796	1704	1652
-160	-159.5	1159	1093	1004	1312	1017	1229	957	828		1177	1138	1075	1269	1045	1251	1266	888		1385	1269	1240	1322	1116	1429	1331	926		1453	1463	1297	1504	1347	1474	1436	972		1603	1548	1483	1596	1569	1752	1504	1117		1781	1680	1822
-159	-158.5	1212	1168	1068	1409	1045	1113	1045	832		1303	1216	1131	1368	1103	1233	1237	936		1432	1293	1329	1444	1114	1334	1363	969		1472	1390	1354	1570	1321	1434	1454	1039		1624	1635	1531	1671	1553	1678	1575	1195		1875	1827	1728
-158	-157.5	1196	1237	1077	1432	1127	1204	1030	888		1345	1221	1172	1342	1186	1300	1287	947		1447	1308	1343	1367	1224	1430	1360	1022		1595	1479	1397	1561	1370	1554	1480	1009		1809	1704	1501	1657	1650	1717	1537	1161		1950	1928	1852
-157	-156.5	1319	1236	1130	1290	1160	1209	1052	897		1408	1246	1266	1286	1157	1285	1284	924		1542	1349	1396	1406	1215	1338	1342	1059		1721	1506	1507	1536	1404	1520	1532	1093		1776	1740	1672	1687	1606	1724	1670	1240		1986	2019	1943
-156	-155.5	1419	1318	1186	1499	1156	1206	1131	916		1520	1376	1288	1471	1210	1275	1320	963		1622	1396	1436	1503	1297	1435	1390	1033		1748	1601	1568	1658	1494	1598	1617	1109		1866	1964	1718	1845	1736	1760	1769	1334		2012	2108	1911
-155	-154.5	1434	1371	1351	1445	1166	1234	1252	967		1539	1432	1370	1443	1217	1331	1480	1051		1702	1502	1474	1558	1400	1446	1535	1206		1765	1632	1573	1665	1627	1625	1716	1261		1921	1958	1837	1831	1834	1800	1833	1471		2138	2176	1973
-154	-153.5	1496	1380	1392	1538	1242	1326	1309	971		1554	1446	1469	1493	1329	1451	1495	1169		1761	1497	1608	1644	1430	1580	1498	1243		1849	1654	1738	1835	1604	1788	1617	1274		2001	2047	1891	1971	1797	1933	1803	1466		2132	2251	2010
-153	-152.5	1491	1402	1488	1636	1279	1332	1405	997		1592	1474	1567	1558	1336	1573	1569	1206		1711	1535	1584	1697	1475	1684	1607	1237		1860	1729	1719	1780	1792	1805	1772	1276		2009	2096	1833	2012	1898	1993	1992	1605		2091	2313	1993
-152	-151.5	1595	1530	1521	1594	1360	1415	1384	1082		1640	1521	1534	1607	1386	1620	1586	1250		1838	1645	1650	1780	1548	1627	1620	1332		1897	1726	1726	1945	1798	1843	1766	1385		2053	2092	2013	2071	1984	1970	1994	1519		2332	2238	2079
-151	-150.5	1566	1574	1535	1699	1310	1396	1506	1096		1748	1562	1583	1673	1421	1631	1610	1284		1822	1685	1716	1776	1558	1722	1739	1367		1944	1851	1791	1906	1814	1927	1857	1316		2102	2118	2001	2211	1973	2119	2109	1595		2242	2291	2142
-150	-149.5	1639	1584	1561	1737	1362	1456	1563	1170		1746	1657	1609	1691	1398	1716	1593	1304		1947	1750	1665	1878	1569	1824	1740	1393		2065	1892	1787	2029	1936	1928	1869	1432		2269	2214	2057	2268	2021	2156	2138	1694		2341	2449	2192
-149	-148.5	1689	1645	1585	1724	1382	1603	1574	1268		1850	1704	1752	1711	1461	1867	1681	1415		1961	1848	1763	1953	1668	1936	1802	1458		2093	1948	1914	2039	1887	2046	1883	1536		2351	2187	2116	2298	2049	2287	2152	1820		2362	2450	2349
-148	-147.5	1703	1698	1710	1754	1432	1726	1682	1261		1850	1743	1734	1734	1513	1973	1615	1412		1971	1830	1777	1923	1700	2066	1845	1497		2117	1950	1930	2113	2035	2187	1958	1527		2319	2222	2176	2433	2143	2340	2259	1747		2452	2523	2348
-147	-146.5	1814	1753	1740	1885	1449	1824	1790	1274		1925	1764	1787	1846	1512	2101	1754	1465		2053	1861	1862	2069	1731	2113	1867	1513		2115	2024	2055	2179	2058	2281	1931	1553		2396	2387	2186	2450	2212	2295	2282	1851		2514	2724	2451
-146	-145.5	1940	1840	1745	1959	1685	1826	1766	1302		1981	1817	1796	1928	1707	2068	1779	1584		2096	1899	1842	2081	1853	2208	2014	1663		2280	2075	1925	2272	2130	2331	2061	1723		2518	2388	2233	2477	2235	2394	2346	1998		2670	2703	2508
-145	-144.5	1952	1916	1812	2022	1588	1909	1806	1427		2117	1880	1900	1994	1726	2156	1793	1618		2187	2023	1912	2132	1995	2270	2002	1617		2322	2162	2048	2246	2170	2408	2126	1711		2580	2473	2205	2525	2274	2522	2429	2033		2809	2824	2587
-144	-143.5	2040	2119	1881	2023	1723	2012	1960	1444		2135	2134	1907	2044	1957	2217	1908	1646		2238	2300	1886	2162	2097	2330	2073	1717		2388	2414	2057	2384	2320	2456	2220	1830		2684	2650	2397	2576	2417	2604	2480	2147		2805	2972	2669
-143	-142.5	2170	2095	1953	2105	1763	2204	2068	1506		2200	2095	2015	2117	1945	2271	2020	1708		2281	2264	2066	2281	2146	2409	2145	1804		2417	2377	2221	2424	2329	2595	2202	1950		2693	2737	2396	2689	2501	2654	2662	2162		2880	2904	2735
-142	-141.5	2305	2217	2016	2296	1796	2255	2046	1647		2259	2208	2004	2321	1931	2481	2108	1764		2336	2332	1989	2377	2131	2654	2278	1837		2490	2453	2067	2528	2346	2704	2312	1984		2828	2700	2428	2668	2439	2902	2629	2271		3058	2977	2640
-141	-140.5	2356	2238	2025	2222	1903	2329	2198	1704		2383	2209	2051	2342	2106	2423	2283	1809		2411	2406	2032	2375	2252	2651	2326	1857		2606	2521	2184	2582	2456	2827	2406	2000		2924	2832	2501	2877	2613	2876	2705	2301		3134	3060	2903
-140	-139.5	2485	2429	2028	2416	2049	2460	2252	1786		2351	2243	2173	2461	2242	2579	2256	1882		2380	2370	2128	2625	2285	2750	2294	1963		2568	2568	2357	2754	2494	2890	2354	2063		3008	2850	2588	2983	2678	3002	2738	2379		3200	3084	3002
-139	-138.5	2470	2412	2166	2422	2051	2559	2352	1800		2441	2331	2296	2459	2257	2690	2366	1970		2532	2465	2272	2607	2394	2822	2393	2062		2672	2627	2388	2778	2689	2993	2400	2225		2977	2895	2752	3059	2861	3129	2785	2397		3254	3195	3084
-138	-137.5	2584	2531	2292	2449	2302	2649	2421	1853		2541	2457	2267	2582	2415	2786	2290	1911		2555	2524	2324	2816	2543	2930	2409	1952		2724	2629	2476	2904	2725	3096	2465	2193		3065	3038	2959	3076	2851	3136	2762	2563		3302	3336	3283
-137	-136.5	2621	2651	2273	2575	2194	2713	2388	1900		2534	2637	2414	2613	2341	2875	2331	1986		2562	2692	2641	2871	2510	2989	2376	2055		2738	2817	2745	2955	2844	3172	2430	2226		2999	3207	3072	3119	2953	3297	2940	2518		3339	3549	3525
-136	-135.5	2689	2718	2259	2667	2281	2752	2468	2021		2544	2691	2418	2719	2504	2944	2454	2116		2684	2690	2598	2950	2723	3098	2605	2155		2892	2791	2623	3043	2968	3283	2685	2385		3187	3368	3113	3328	3112	3317	3058	2676		3464	3608	3690
-135	-134.5	2868	2800	2536	2707	2563	2931	2517	2143		2787	2807	2598	2730	2663	3033	2416	2200		2743	2869	2675	2903	2633	3238	2512	2189		2901	2918	2879	3137	2957	3369	2654	2420		3261	3453	3251	3515	3157	3506	3078	2754		3464	3775	3665
-134	-133.5	2825	3035	2558	2702	2547	2894	2565	2087		2722	2906	2712	2817	2629	3061	2524	2197		2846	2996	2722	3070	2683	3171	2736	2193		3025	2991	2833	3300	2868	3381	2764	2411		3417	3428	3329	3578	3151	3548	3187	2712		3782	3760	3786
-133	-132.5	3029	3092	2713	2813	2510	2981	2635	2169		2839	3060	2747	2907	2601	3089	2593	2268		2869	3184	2831	3069	2688	3285	2790	2275		3121	3236	2968	3364	3019	3501	2836	2483		3423	3633	3633	3637	3272	3657	3206	2822		3810	3869	3997
-132	-131.5	2994	3181	2680	2920	2664	3085	2823	2256		2927	3233	2858	2976	2799	3223	2798	2384		2962	3299	2932	3278	2931	3453	2918	2373		3134	3364	3065	3376	3219	3665	3096	2642		3479	3700	3607	3682	3446	3722	3361	2949		3812	4049	4032
-131	-130.5	3134	3226	2866	2980	2800	3188	2929	2332		2960	3152	2847	3034	2861	3285	2836	2558		3011	3291	2956	3250	2944	3411	3035	2523		3178	3466	3096	3474	3183	3618	3142	2611		3654	3814	3684	3778	3478	3855	3492	2981		4049	4106	4181
-130	-129.5	3128	3396	2882	2961	2834	3243	3021	2338		3035	3316	2962	3111	2848	3274	2895	2478		3052	3440	3078	3415	3019	3487	3122	2568		3227	3570	3253	3613	3314	3767	3345	2699		3783	3922	3962	3978	3552	3860	3523	3104		4238	4180	4175
-129	-128.5	3191	3541	2760	3147	2956	3285	3095	2445		3038	3384	2938	3237	3075	3398	3074	2567		3084	3542	3068	3485	3170	3495	3153	2790		3322	3644	3309	3674	3340	3674	3368	2871		3845	4005	3942	4091	3611	3857	3605	3232		4227	4359	4250
-128	-127.5	3249	3614	2919	3352	2947	3410	3141	2478		3108	3529	3056	3392	3021	3461	3119	2588		3176	3746	3093	3538	3232	3696	3269	2703		3292	3833	3324	3788	3576	3843	3495	2813		3941	4170	3963	4287	3884	4050	3647	3261		4398	4507	4196
-127	-126.5	3376	3796	3013	3401	3094	3416	3216	2547		3226	3590	3047	3506	3261	3483	3273	2646		3268	3727	3168	3651	3417	3602	3389	2835		3462	3790	3492	3812	3632	3762	3521	2949		4108	4356	4030	4221	4096	4005	3708	3416		4531	4723	4375
-126	-125.5	3453	3858	3043	3413	3165	3402	3395	2598		3243	3704	3185	3536	3414	3593	3331	2734		3322	3822	3338	3622	3665	3661	3447	2982		3601	3952	3588	3807	3826	3857	3546	3045		4224	4482	4194	4314	4086	4193	3924	3633		4576	4962	4548
-125	-124.5	3543	4029	3171	3559	3195	3549	3353	2727		3456	3859	3146	3436	3462	3624	3378	2888		3521	3931	3370	3673	3804	3832	3439	3095		3531	4160	3637	3848	3920	3936	3784	3290		4185	4771	4297	4201	4284	4183	3997	3744		4739	5176	4599
-124	-123.5	3653	4091	3221	3610	3357	3619	3511	2788		3451	3846	3388	3669	3697	3763	3642	2908		3626	4056	3513	3835	3840	3898	3706	3136		3792	4283	3749	3946	4040	4013	3861	3253		4489	4970	4322	4346	4450	4304	4318	3855		4914	5321	4702
-123	-122.5	3881	4132	3371	3625	3550	3743	3731	2838		3567	4007	3521	3725	3839	3785	3712	3032		3759	4123	3641	3900	4037	3911	3732	3269		3979	4493	3952	4069	4343	4132	3958	3402		4708	4961	4460	4518	4515	4483	4371	4026		5043	5335	4895
-122	-121.5	3863	4285	3523	3733	3595	3873	4039	2958		3726	4079	3533	3704	3885	3960	3912	3175		3744	4280	3768	3845	4102	4202	3920	3316		4005	4538	3984	4030	4477	4236	3989	3481		4802	5176	4543	4429	4804	4626	4580	4075		5292	5524	4920
-121	-120.5	3970	4400	3675	3789	3738	3975	4237	3047		3758	4167	3763	3796	4075	4020	4149	3253		3818	4327	3862	4049	4283	4153	4067	3433		4098	4765	4029	4222	4653	4289	4213	3538		5022	5206	4657	4806	4784	4690	4932	4287		5419	5583	5254
-120	-119.5	3796	4427	3738	3860	3850	4107	4322	3275		3718	4369	3816	3883	4311	4157	4335	3461		3927	4697	3927	3980	4495	4295	4334	3679		4254	4916	4275	4241	4694	4461	4513	3847		5115	5474	5063	4946	4857	4799	5015	4520		5690	5767	5392
-119	-118.5	4071	4712	4039	3971	3891	4074	4466	3282		3934	4588	3990	3964	4352	4189	4470	3520		4137	4809	4113	4188	4654	4307	4469	3798		4360	5097	4311	4358	4906	4381	4607	4041		5183	5622	5215	4934	5056	4874	5137	4703		5725	6120	5664
-118	-117.5	4110	4840	4075	4116	4120	4312	4613	3384		3963	4600	4129	4047	4621	4310	4614	3730		4138	4849	4327	4377	4914	4368	4564	3945		4371	5102	4526	4478	5144	4578	4656	4201		5248	5804	5344	5049	5314	5002	5319	4879		5835	6179	5681
-117	-116.5	4184	4802	4250	4192	4390	4375	4634	3538		4055	4767	4231	4233	4776	4272	4588	3778		4271	4993	4320	4447	5071	4401	4693	4053		4601	5319	4598	4613	5155	4610	4877	4354		5604	6021	5606	5092	5476	5113	5397	5107		6098	6248	6032
-116	-115.5	4144	5142	4368	4372	4364	4484	4568	3620		4254	4949	4362	4385	4805	4437	4769	3932		4447	5100	4565	4535	5075	4583	4844	4156		4752	5333	4824	4754	5204	4811	5062	4402		5712	5982	5831	5261	5671	5314	5790	5210		6280	6470	6257
-115	-114.5	4451	4983	4752	4449	4573	4512	4842	3749		4550	4974	4457	4430	5057	4663	4829	3904		4601	5071	4627	4700	5331	4754	4934	4136		4906	5527	4879	4896	5546	4994	5164	4538		5815	6192	6053	5249	5928	5440	5892	5317		6485	6414	6317
-114	-113.5	4470	5213	4818	4568	4648	4536	4921	3738		4456	5070	4621	4541	5255	4585	5014	4091		4826	5259	4822	4656	5358	4751	5066	4332		5025	5523	5041	4972	5549	5016	5137	4682		6050	6182	6163	5660	5966	5453	5894	5638		6538	6616	6735
-113	-112.5	4728	5369	4886	4549	4704	4690	4911	4048		4743	5361	4731	4696	5243	4622	5003	4279		4953	5587	5001	4864	5634	4834	5163	4605		5224	5818	5250	5188	5864	5051	5280	4869		6122	6403	6445	5664	6188	5470	6191	5630		6788	6900	6864
-112	-111.5	4825	5448	5029	4638	4943	4685	4957	4067		4755	5459	5080	4615	5482	4712	5035	4294		5113	5715	5288	5023	5810	4859	5290	4665		5461	6028	5566	5359	6015	5234	5309	5022		6135	6696	6675	5768	6547	5622	6249	6023		7004	7121	7036
-111	-110.5	5011	5697	5360	4787	5240	4747	5041	4193		5083	5725	5340	4857	5506	4846	5063	4535		5387	5941	5540	5211	5867	5099	5333	4902		5654	6176	5778	5387	6152	5393	5366	5236		6351	6871	6709	5992	6588	5999	6542	6054		6925	7317	7318
-110	-109.5	5296	6026	5662	4875	5373	4978	5340	4465		5376	5953	5621	4922	5747	4971	5248	4831		5610	6155	5637	5238	6104	5238	5548	5232		5782	6392	6003	5589	6320	5524	5728	5619		6398	6904	6865	5900	6802	5944	6597	6451		7143	7389	7475
-109	-108.5	5411	6131	5880	5016	5733	4973	5610	4384		5396	6093	5944	4965	6217	5036	5435	4759		5636	6166	5960	5358	6456	5371	5613	5256		5929	6474	6211	5603	6814	5625	5685	5689		6553	7133	6924	6027	7268	6272	6862	6705		7212	7588	7679
-108	-107.5	5546	6228	6025	5213	5801	5295	5712	4668		5547	6254	5969	5180	6425	5314	5726	5077		5853	6522	6094	5429	6683	5646	5751	5418		6218	6714	6388	5702	6826	5957	5884	5876		6780	7284	7367	6011	7411	6234	6940	6871		7574	7907	8118
-107	-106.5	5649	6398	6363	5328	5928	5292	6069	4732		5691	6508	6278	5294	6421	5391	5749	5195		6005	6658	6515	5672	6770	5713	5889	5507		6143	6832	6690	5928	6908	6030	6078	5921		6830	7603	7500	6459	7609	6277	7147	6978		7571	8062	8088
-106	-105.5	5836	6556	6272	5525	5894	5336	6204	4948		5826	6502	6325	5407	6452	5325	6059	5361		5923	6759	6475	5799	6817	5824	6093	5912		6429	6873	6760	6108	7086	6165	6349	6139		7039	7623	7581	6533	7520	6464	7438	7095		7778	8089	8084
-105	-104.5	6038	6355	6412	5624	6178	5646	6239	5167		6063	6535	6538	5530	6519	5698	6325	5512		6158	6627	6742	6128	6885	5993	6518	6000		6522	6940	7077	6234	6822	6420	6597	6249		7203	7787	7888	6726	7506	6693	7630	7231		7887	8471	8214
-104	-103.5	6457	6603	6553	5755	6364	5794	6567	5359		6341	6541	6599	5719	6669	5740	6601	5818		6514	6718	6858	6076	6936	6056	6578	6332		6778	7087	7044	6231	7175	6523	6781	6679		7436	7817	8055	6892	7856	6831	7707	7395		8100	8576	8190
-103	-102.5	6411	6651	6627	5793	6480	5927	6609	5608		6441	6570	6752	5839	6687	5991	6737	6029		6508	6942	7076	6253	7025	6388	6891	6340		6830	7317	7255	6594	7226	6833	7050	6841		7617	8119	8066	7085	7976	7105	7886	7622		8287	8742	8406
-102	-101.5	6391	6826	6699	5764	6524	6223	6775	5749		6437	6844	6971	5990	6748	6102	6889	6126		6691	6948	7109	6276	7153	6596	7210	6564		6958	7391	7494	6499	7376	6955	7152	6974		7689	8175	8325	7260	7868	7319	7882	7673		8330	8950	8665
-101	-100.5	6783	6745	6832	5977	7074	6241	7099	5960		6695	6829	7136	6213	7095	6053	7229	6391		6726	6988	7305	6449	7335	6555	7287	6786		7133	7539	7613	6621	7520	6918	7306	7168		7684	8551	8352	7306	8127	7278	8153	7884		8633	9097	8657
-100	-99.5	6772	7039	7120	6026	7217	6277	7277	6256		6931	6978	7319	6312	7007	6201	7370	6514		7064	7198	7398	6362	7318	6741	7705	6969		7411	7549	7917	6805	7643	7185	7665	7356		8144	8396	8774	7682	8295	7606	8434	8270		8870	9253	9115
-99	-98.5	7054	7188	7239	6245	7430	6581	7407	6519		7150	7200	7623	6464	7291	6616	7360	6744		7362	7295	7889	6592	7598	6962	7847	7009		7729	7738	8170	7179	7887	7269	7692	7459		8460	8642	8954	8137	8410	7713	8570	8338		9251	9366	9102
-98	-97.5	7430	7320	7364	6555	7544	6683	7369	6605		7378	7302	7836	6665	7292	6798	7534	6809		7496	7373	7950	6877	7594	7202	8036	7120		7826	7738	8288	7304	7848	7517	8039	7426		8513	8803	9144	8140	8824	8029	8865	8572		9418	9565	9541
-97	-96.5	7316	7564	7633	6976	7554	6985	7647	6846		7686	7400	7828	7012	7359	6989	7773	7118		7855	7639	7930	7207	7767	7316	8349	7375		8097	8031	8380	7492	8050	7684	8066	7735		8787	9039	9282	8447	8703	8293	9067	8765		9475	9705	9863
-96	-95.5	7375	7565	7462	7162	7703	6942	7859	7133		7529	7718	7904	7230	7515	7181	7804	7291		7723	7786	7992	7378	7706	7552	8277	7471		7931	8223	8419	7735	8008	7831	8289	7706		8864	9288	9429	8609	9156	8445	9270	8868		9702	10039	10213
-95	-94.5	7490	7803	7983	7278	7698	7094	7910	7453		7606	7870	8267	7169	7538	7228	8045	7635		7786	7905	8165	7463	8051	7609	8408	7694		8191	8246	8587	7950	8390	8156	8514	7947		9093	9433	9696	8780	9215	8746	9342	9071		9789	10029	10352
-94	-93.5	7801	7850	8081	7334	7955	7376	8203	7658		7803	7988	8259	7575	7822	7598	8156	7912		8029	8040	8252	7607	8433	8204	8426	7948		8323	8419	8669	8021	8788	8608	8629	8216		9094	9489	9661	8924	9767	9289	9779	9341		9973	10337	10307
-93	-92.5	7871	7910	8349	7471	8167	7850	8290	8033		7958	8054	8556	7627	8120	7979	8547	8141		8254	8172	8505	7888	8618	8408	8642	8209		8488	8512	8925	8300	8838	8606	8890	8445		9501	9614	9902	9084	9844	9501	9847	9641		10398	10648	10557
-92	-91.5	7970	8120	8655	7833	8108	7817	8551	8118		8121	8157	8923	8069	8100	8007	8704	8279		8522	8306	8821	8342	8490	8540	9002	8182		8870	8817	9328	8497	9201	9012	9218	8541		10004	9769	9954	9309	10364	9876	10218	9794		10632	10541	10777
-91	-90.5	8226	8063	8839	8052	8359	7918	8726	8417		8275	8363	8905	8352	8469	8262	8866	8413		8823	8489	8931	8459	8821	8817	9412	8674		9104	8927	9589	8710	9295	9198	9540	9034		9983	10061	10260	9396	10247	9909	10415	10025		10671	10814	10903
-90	-89.5	8397	8463	8648	8115	8475	8345	8959	8562		8516	8484	8819	8400	8633	8483	9122	8612		8841	8658	8972	8629	8976	8991	9521	8662		9206	9066	9622	9046	9343	9388	9816	8970		10321	10183	10402	9736	10343	10288	10776	10240		11104	11097	11006
-89	-88.5	8677	8483	9034	8547	8686	8463	9180	8901		8766	8572	9092	8977	8964	8523	9268	8835		9320	8743	9333	9231	9201	9088	9711	9162		9918	9214	9998	9457	9684	9576	9960	9411		10813	10240	10458	10072	10664	10338	10689	10737		11255	11228	11112
-88	-87.5	8964	8494	9312	8695	9039	8626	9336	9074		9102	8596	9146	8892	9164	8562	9469	9172		9663	8959	9265	9140	9345	9275	9949	9422		9968	9331	9796	9450	9750	9763	10141	9596		11158	10497	10569	10268	10994	10646	11089	10673		11666	11363	11195
-87	-86.5	9238	8556	9246	8946	9100	9214	9624	9029		9308	8822	9168	9325	9197	8980	9942	9104		9814	9125	9345	9451	9468	9718	10139	9379		10096	9478	9722	9655	10079	9863	10169	9772		11209	10616	10552	10577	11317	10607	11138	11003		11694	11671	11272
-86	-85.5	9411	8889	9442	9263	9663	9266	9755	9183		9556	9084	9437	9564	9598	9391	10111	9271		10112	9462	9452	9696	9857	9828	10537	9538		10524	9869	10006	10168	10275	10282	10766	9720		11454	10895	10812	11150	11352	11131	11653	10926		12206	11749	11566
-85	-84.5	9867	9068	9648	9538	9719	9783	10288	9169		9905	9293	9585	9854	9563	9354	10476	9339		10241	9673	9723	10253	10001	9935	10830	9811		10590	10146	10080	10332	10606	10384	11009	10045		11662	11083	10755	11184	11568	11178	11977	11185		12375	12208	11389
-84	-83.5	10095	9228	9909	9751	10050	9540	10263	9609		10172	9339	9739	10124	9873	9523	10487	9651		10613	9937	9813	10337	10253	9882	10847	9825		10696	10235	9971	10479	10673	10362	11129	10328		11851	11252	10822	11190	11748	11426	11905	11321		12649	12343	11521
-83	-82.5	10369	9366	9889	9950	10249	9669	10418	9731		10687	9607	9635	10265	10132	9629	10654	9754		10942	10182	9727	10543	10355	10154	10971	10143		11205	10599	10196	10697	10967	10495	11010	10558		12038	11483	10879	11716	11792	11499	12215	11717		13063	12507	11928
-82	-81.5	10701	9804	10031	9984	10346	9979	10661	10063		11147	10121	9947	10536	10264	10078	10494	10275		11470	10732	10145	10733	10386	10311	11014	10609		11740	10986	10471	10918	10871	10786	11203	11137		12365	11834	11097	11954	12126	11769	12340	11960		13057	12827	12002
-81	-80.5	10895	9939	10211	10173	10448	10229	10730	10397		11118	10274	10129	10765	10265	10078	10648	10398		11339	10755	10140	11124	10534	10493	11032	10948		11619	11221	10400	11292	11192	10959	11357	11420		12542	12018	11070	12135	12135	11850	12519	12475		13462	12881	12065
-80	-79.5	11034	10232	10455	10621	10659	10262	10863	10622		11182	10643	10329	11033	10557	10533	10900	10719		11546	11210	10360	11249	10719	10839	11262	11364		11965	11548	10769	11400	11377	11195	11244	11801		12816	12593	11205	12505	12321	12253	12468	12685		13565	13365	12294
-79	-78.5	11208	10466	10485	10655	11037	10644	10897	11109		11264	10911	10491	11249	10746	10829	10803	11048		11722	11254	10484	11521	10980	10897	11419	11552		12013	11676	10869	11697	11444	11456	11681	12104		13125	12569	11627	12660	12835	12261	13104	13158		13765	13510	12488
-78	-77.5	11505	10767	10698	10806	11162	11013	10999	11288		11607	11453	10338	11084	10890	10885	11067	11417		12043	11633	10489	11861	11212	11091	11649	12215		12339	12108	10814	12092	11582	11688	12003	12639		13257	13166	11586	13268	12928	12696	13056	13625		14456	13687	12683
-77	-76.5	11699	11090	10941	11405	11593	11293	11270	11554		11928	11604	10603	11849	11009	11064	11188	11472		12032	11961	10575	12143	11367	11127	12325	12489		12468	12313	11065	12178	11625	11700	12502	12960		13609	13508	11833	13327	13063	12977	13539	14205		14496	14254	12935
-76	-75.5	11983	11334	11124	11293	11463	11310	11252	11837		12202	11723	10943	11813	11177	11282	11704	11878		12536	12051	11147	12291	11573	11404	12362	12735		12757	12411	11245	12403	12034	11947	12851	13339		13919	13353	12368	13424	13493	13518	14215	14420		14761	14203	13292
-75	-74.5	12219	11744	11416	11412	11910	11532	11708	12054		12523	12212	11204	12202	11699	11504	11852	12341		12839	12324	11331	12448	11903	11823	12683	13260		13094	12765	11633	12592	12188	12281	13019	13455		14305	13705	12391	13593	13565	13979	14244	14751		15117	14600	13499
-74	-73.5	12499	12065	11583	11569	12038	11767	12011	12428		12838	12434	11298	12178	11709	11569	12118	12628		13164	12645	11450	12586	11976	12114	12840	13555		13357	12791	11814	12862	12063	12829	13311	13789		14388	13925	12679	14104	13863	14185	14629	15127		15215	14667	13945
-73	-72.5	12941	12429	11741	11976	12173	11900	12383	12750		13199	12677	11582	12793	11988	11857	12666	12646		13427	12934	11900	13167	12269	12215	13072	13562		13865	13202	12125	13334	12688	12951	13643	13967		14724	14057	13079	14442	13995	14195	15153	15318		15392	14807	14169
-72	-71.5	13139	12477	12021	12257	12502	11847	12387	12748		13601	12991	11666	12933	12190	12207	12760	12910		13757	12862	11860	13536	12555	12425	13442	13751		14206	13282	12304	13877	12541	12992	13974	14158		14839	14038	13471	14774	14103	14401	15542	15447		15954	15111	14322
-71	-70.5	13321	12827	12169	12809	12820	12202	12865	13138		13782	12998	11893	13354	12514	12403	13153	13148		14083	13091	11989	13697	12609	12652	13730	14022		14550	13516	12531	14110	12739	13332	14160	14483		15414	14311	13951	14988	14391	14654	15562	15896		16373	15309	14689
-70	-69.5	13894	12999	12258	12797	12918	12482	13073	13360		14285	13115	12192	13297	12611	12828	13381	13391		14559	13206	12274	13563	12718	13065	14001	14423		14893	13629	12802	14112	12840	13634	14569	14926		15609	14576	14049	15247	14666	14604	15845	16192		16650	15618	15062
-69	-68.5	13875	12958	12540	12990	13265	12745	13625	13868		14276	13248	12058	13645	12795	13184	13938	13757		14434	13305	12272	14066	13090	13313	14703	14592		14962	13915	12606	14729	13399	13736	15245	15204		15498	14709	14220	15559	15053	14899	16488	16445		16705	15780	15136
-68	-67.5	13889	13272	12666	13322	13375	13161	13863	14263		14393	13326	12381	13865	13105	13264	14184	13775		14813	13604	12426	14215	13295	13644	14970	14670		15385	14037	12947	14682	13656	14001	15615	15380		15905	14789	14397	16226	15484	14999	16872	17068		16971	15853	15568
-67	-66.5	14158	13182	12638	13626	13741	13324	14251	14614		14572	13591	12302	14405	13155	13476	14478	14157		14985	13679	12599	14716	13436	13690	15203	15047		15720	14386	13148	15296	13738	14091	15653	15799		16123	15063	14490	16412	15748	15171	16782	17335		16910	16086	15732
-66	-65.5	14358	13335	12916	13890	13474	13598	14481	14879		15194	13520	12606	14473	13035	13520	15041	14474		15425	13949	13203	14832	13570	13720	15424	15313		15805	14634	13694	15317	14108	14275	16169	16192		16254	15393	14764	16764	15898	15243	17305	17441		16993	16468	16238
-65	-64.5	14530	13416	13294	14380	13843	13583	14634	15151		15387	13793	12969	14916	13672	14009	15333	14758		15553	14270	13420	14963	14029	13945	15794	15650		16064	15009	13979	15836	14525	14198	16462	16470		16414	15656	15357	16873	16227	15331	17188	17556		17195	16774	16466
-64	-63.5	14678	13873	13540	14383	13987	13719	15031	15536		15398	14332	13033	14772	13749	13886	15519	15053		15717	14529	13747	14972	14247	14017	16123	15892		16073	15323	14400	15641	14492	14325	16671	16686		16595	16005	15903	17211	16298	15744	17630	17820		17452	16960	16953
-63	-62.5	14738	14245	13895	14813	14072	14055	15248	15685		15656	14510	13536	15056	13751	14178	15961	15435		16015	14782	14295	15453	14421	14305	16402	15978		16493	15473	14628	16462	14968	14529	16910	16930		16532	16494	16197	17427	16660	16010	17955	17920		17585	17231	17103
-62	-61.5	15008	14374	14455	15217	14195	14316	15408	15849		15862	14852	13947	15484	13958	14377	16085	15715		16066	15274	14785	15779	14636	14529	16757	16315		16651	15922	15299	16554	15404	14863	17276	16940		17081	16793	16621	17530	17292	16115	17824	18275		17748	17445	17619
-61	-60.5	15172	14720	14803	15252	14656	14077	15667	16345		15911	14917	14175	15538	14657	14150	16295	16089		16212	15578	15104	15806	15310	14549	17015	16329		16571	16053	15736	16470	15828	14953	17447	16862		17314	17011	17090	17508	17509	16453	18297	18263		18213	17737	18063
-60	-59.5	15425	14925	14873	15769	14876	14352	15610	16790		16346	15571	14264	15830	14796	14414	16241	16631		16738	15824	15321	16197	15299	14628	17149	16584		16846	16431	15971	17097	15970	15126	17369	17268		17985	17275	17830	18027	17699	16466	18315	18702		18607	18285	18437
-59	-58.5	15818	15186	15337	16072	15109	14527	15943	16993		16258	15620	14851	16014	15143	14581	16618	16745		16682	16167	16259	16328	15665	14966	17202	17095		17171	16446	16866	17254	16399	15302	17496	17306		18325	17542	17739	18002	17740	16876	18278	18955		19076	18517	19106
-58	-57.5	15726	15226	15593	15863	15444	14627	16097	17048		16252	16014	15089	15815	15395	14807	16658	16709		16553	16231	16241	16179	16237	15229	17350	17040		17157	16714	16797	17322	16753	15850	17813	17532		18293	17661	18063	17911	18075	16935	18346	19101		19193	18740	19166
-57	-56.5	15994	15707	16037	16088	15942	14886	16316	17413		16405	16274	15358	16311	15702	15157	17013	16970		16774	16402	16396	16520	16098	15680	17556	17453		17696	16995	16683	17455	16966	16098	17744	17972		18656	18288	18515	18002	18383	17297	18665	19765		19463	18878	19685
-56	-55.5	15906	16021	15809	16052	16255	15171	16859	17866		16731	16600	15499	16356	16127	15450	17274	17464		17075	16993	16602	16582	16637	15895	17395	17870		17964	17146	17012	17391	17236	16239	17634	18371		18769	18133	18841	18295	18917	17556	18879	19923		19774	19358	19847
-55	-54.5	16275	16256	16239	16224	16745	15303	17079	18113		16997	16611	15846	16526	16685	15725	17464	17724		17208	17061	16835	16856	17082	16147	17810	17761		17893	17358	17398	17863	17586	16434	18138	18437		18907	18633	19118	18659	18960	17956	19147	20179		19841	19410	19813
-54	-53.5	16924	16768	16391	16726	17161	15945	17813	18204		17462	16941	16130	16745	17040	15859	18056	18014		17794	17189	17062	17075	17487	16475	18255	18488		18452	17733	17708	17999	17907	16754	18560	18936		19457	18920	19315	18790	18922	18208	19317	20344		20397	19902	20059
-53	-52.5	17222	17078	16153	17103	17472	15704	17601	18638		17514	17339	16284	16696	17348	16017	18057	18267		17986	17544	17422	17280	18002	16650	18076	18584		18526	17912	17772	18142	18269	16703	18462	19032		19753	19175	19174	19075	19060	18360	19409	20570		20789	20076	20228
-52	-51.5	17365	17298	16697	17312	17454	15931	17989	19068		17904	17386	16743	17169	17596	16141	18223	18670		18266	17807	17479	17476	18140	16713	18443	19023		18820	18071	18003	18645	18564	16942	18887	19250		19988	19549	19051	19848	19607	18396	19614	20280		21036	20433	19997
-51	-50.5	17564	17684	16664	17671	18282	16218	18438	18944		17875	17678	16793	17474	18263	16599	18430	18574		18383	17901	17556	17870	18654	17450	18602	18948		18964	18264	18325	18536	19021	17381	19084	19368		20064	19653	19288	19717	19584	18702	19735	20240		21136	20518	20081
-50	-49.5	18063	17685	16944	17672	18585	16384	18756	19164		18413	17938	17156	17472	18637	17036	18941	18736		18742	18300	18143	17881	19068	17538	18972	19211		19406	18643	18855	18813	19431	17804	19459	19564		20267	19942	19431	20188	20049	18965	19839	20445		21214	21120	20000
-49	-48.5	18364	18311	17096	18119	18977	16954	19160	19243		18580	18385	17475	18027	19061	17480	18849	18978		18912	18408	18539	18150	19265	18032	19086	19224		19829	18864	18949	18865	19686	17868	19741	19788		20446	20053	19282	20496	20254	19515	20103	20568		21396	21188	20367
-48	-47.5	18633	18442	17551	18041	19163	17538	19071	19752		19141	18449	17810	18214	19121	17952	19324	19183		19243	18642	18347	18555	19642	18167	19571	19872		20139	19063	19209	19260	19719	18070	20092	20010		21217	20020	19569	20285	20578	19563	20652	20657		22055	21391	20188
-47	-46.5	19108	18498	17589	18288	19538	17530	19558	19855		19251	18491	18156	18568	19650	18044	19407	19562		19502	18601	18522	18765	19816	18416	19902	20538		20351	19258	19289	19191	20124	18406	20515	20409		21433	20161	19853	20309	20832	20091	20623	21349		22138	21400	20395
-46	-45.5	19099	18734	18262	18446	19878	17474	19665	19928		19827	18588	18504	18737	19648	18254	19487	19748		19971	18747	18968	18805	20124	18556	19636	20524		20626	19100	19596	19556	20420	18627	20358	20705		21454	20337	20113	20708	20810	20254	20930	21117		22231	21707	20689
-45	-44.5	19353	18823	18754	18480	20021	17887	19509	20336		19894	19103	18481	18836	19737	18739	19451	19654		20025	18958	19128	19055	20246	18993	19648	20520		20649	19302	19862	19547	20334	19098	20398	20450		21321	20482	20345	20448	21020	20420	20893	21190		22419	22281	20988
-44	-43.5	19429	19283	18743	18855	20225	17968	19707	20177		19991	19350	19118	19247	20162	18523	19540	19747		19985	19409	19037	19762	20408	19202	19751	20587		20540	19788	19643	19730	20486	19384	20330	20996		21466	20824	20915	20559	21220	20779	21099	21673		22540	22286	21621
-43	-42.5	19739	19255	19317	19031	20460	18347	19995	20187		20170	19573	19505	19387	20299	19068	19898	19856		20433	19911	19590	19475	20505	19303	19971	20424		20834	20167	20095	19728	20414	19717	20682	20845		21633	21192	21313	20523	21234	21347	21105	21981		22424	22721	22032
-42	-41.5	20035	19471	19862	19402	20527	18440	20410	20420		20302	19660	19666	19552	20328	18987	20405	20219		20622	19767	20154	19883	20710	19559	20457	20625		21100	20197	20378	19750	20346	19760	20993	20995		21458	21276	21172	20969	21388	20791	21342	22054		22295	22589	21731
-41	-40.5	19994	19565	19823	19791	20923	18336	20640	20692		20420	19809	19844	19817	20365	18884	20233	20157		20562	19854	19867	19893	20596	19818	20280	20843		21033	20167	20764	19985	20895	19889	21085	21329		21249	21379	21533	21095	21823	21191	21690	22500		21974	22337	22451
-40	-39.5	20450	19637	20202	19842	20900	18907	20934	20598		20630	20057	20425	20106	20653	19525	20649	20631		20508	20281	20462	19990	20942	20129	20815	20751		21125	20717	21002	20163	21009	19990	21131	21548		21649	21969	21465	21200	22008	21481	21705	22181		22427	22443	22281
-39	-38.5	20847	20308	20554	20400	20880	19148	21210	20969		20998	20219	20544	20595	20711	19596	20839	20626		20963	20440	20610	20222	21107	20343	20763	21043		21444	20918	21416	20272	21074	20298	21428	21491		21702	22071	21881	21746	22254	21566	21690	22639		22335	22695	22368
-38	-37.5	20931	20267	20754	20599	21335	19310	21972	21470		21031	20567	20758	20770	21167	20015	21324	21164		21220	20401	20928	20532	21295	20486	21090	21335		21567	20871	21347	20470	21465	20637	21700	21892		21446	21901	21970	22136	22234	21818	21964	22667		22200	22527	22185
-37	-36.5	20998	20548	20805	20905	21240	19569	21678	21538		21361	20681	20529	20751	21285	19890	21459	21507		21290	20593	21109	20463	21172	20400	21469	21747		21595	20672	21584	20773	21386	20716	22249	22131		21523	21847	21716	22279	22220	21829	22245	22946		22405	22518	22310
-36	-35.5	21120	20954	21060	20857	21531	20040	22279	21798		21356	20966	20938	21187	21321	20519	21916	21670		21356	21034	21430	20939	21450	21033	21498	22194		21108	20919	21831	21125	21713	21162	22194	22275		21525	21791	21857	22574	22683	21914	22511	23282		22687	22364	22352
-35	-34.5	21097	20798	21280	21099	21628	20249	22239	22072		20998	20884	21059	21262	22082	20754	21841	22076		21063	20789	21753	21059	21937	21257	21537	22346		21175	21061	22183	21291	22025	21136	22152	22767		21812	21979	21976	22378	22756	22177	22144	23324		22651	22460	22661
-34	-33.5	21402	20925	21522	21030	21894	20731	22235	22538		21170	20982	21415	21246	21895	21046	21618	22399		21240	20906	21793	21171	21755	21426	21426	22597		21325	21078	22051	21306	21786	21509	21837	23021		21645	21973	21893	22627	22652	22217	22080	23857		22540	22319	22679
-33	-32.5	21395	20919	21835	21234	21848	20716	22205	22737		21332	21090	22083	21599	22061	21109	21720	22638		21391	20983	22133	21468	22072	21288	21652	22799		21165	21243	22241	21618	22078	21614	22062	23131		21789	21980	22171	22538	22699	22166	22498	23512		22620	22298	22540
-32	-31.5	21243	21444	22402	21747	22112	21154	22445	23002		21114	21600	22057	21919	22189	21091	21852	22791		21336	21192	22518	22092	22105	21663	21846	23041		21318	21387	22637	22126	22093	21538	22022	23471		21606	22021	22436	22729	22764	21992	22343	23846		22354	22613	22772
-31	-30.5	21426	21229	22356	21732	22340	21199	22315	23003		21286	21744	22467	22318	22107	21064	22199	23354		21183	21545	22389	22083	21962	21541	22227	23376		20988	21779	22556	22089	21850	21586	22210	23896		21608	22466	22220	22388	22524	22328	22405	24063		22347	23050	22615
-30	-29.5	21414	21118	22520	22032	22298	21508	22559	23576		21367	21530	22274	22293	22185	21315	22382	23680		21239	21517	22255	22101	22180	21909	22598	23799		21515	21810	22511	22262	21997	22016	22342	24514		21577	22360	22224	22714	22593	22311	22324	24287		22434	22965	22765
-29	-28.5	21807	21477	22619	22343	22149	21785	22821	23790		21414	21997	22078	22562	22194	21821	22426	23961		21218	21706	22202	22390	22347	21765	22388	23816		21413	21732	22357	22320	22305	21743	22312	24360		21536	22865	22334	22934	22595	22514	22249	23972		22400	23092	22609
-28	-27.5	21944	21520	22826	22107	22291	21971	22667	24068		21365	22100	22594	22348	22256	21846	22494	24273		21387	21941	22356	22680	22161	22068	22606	24418		21199	22013	22354	22824	21921	22209	22556	24770		21444	23145	22596	23417	22548	22541	22328	24077		22689	23064	23250
-27	-26.5	22121	21740	22710	22184	22707	22168	22697	24280		21706	22269	22457	22435	22481	22167	22570	24333		21142	22439	22450	22648	22463	22412	22758	23873		21326	22585	22818	22769	22363	22278	22397	24273		21850	23359	22802	23331	22685	22846	22114	24043		22776	23538	23228
-26	-25.5	22203	22285	23051	22564	22653	22040	22562	24137		22129	22586	22524	22848	22699	22350	22413	24383		21658	22910	22774	22863	22550	22534	22625	24152		21984	23027	23006	22744	22467	22371	22474	24668		21815	23583	22976	23390	22838	23093	22144	23916		22795	23756	23647
-25	-24.5	22429	22466	22633	22783	22820	22536	22380	24442		21845	22957	22754	22688	22921	22520	22470	24759		21681	22755	22929	22974	22687	22634	22579	24146		22051	22706	23383	22996	22520	22501	22096	24589		22061	23574	23211	23629	22957	23042	21982	23936		22795	23880	23720
-24	-23.5	22742	22524	23229	22814	22876	22677	22478	24527		22170	22836	23227	22857	23131	22377	22787	24574		22021	22882	23317	22791	22966	22477	22675	24025		22533	23143	23534	22775	22713	22571	22439	24409		22408	23682	23608	23700	22778	22999	22278	24488		23073	24157	23894
-23	-22.5	23072	22618	23365	23179	23232	22891	22647	24547		22452	23230	23924	22837	23028	22962	22420	24612		22139	23269	23432	22979	22676	22729	22769	24305		22561	23197	23712	23111	22756	22480	22481	24617		22474	24070	23533	24015	23025	23060	22178	24504		23187	24690	24274
-22	-21.5	22912	22687	23471	23188	23323	23111	22433	24624		22589	23097	24207	22792	23130	22953	22543	24944		22411	23443	24136	22891	22974	22854	22545	23903		22655	23674	24109	23019	22877	22563	22235	24393		22584	24288	23875	23746	23423	22878	22254	24717		23070	24772	24610
-21	-20.5	22859	22896	23799	23519	23926	23377	22138	24742		22755	23466	24429	23375	23817	23058	22263	24800		22273	23671	24156	23138	23489	22803	22461	23960		22199	23875	24082	23091	23066	22635	22335	24606		22642	24456	23568	23983	23472	22486	22174	24502		23482	24603	24542
-20	-19.5	23007	23135	24010	23432	23630	23380	22376	24311		22629	23864	24526	23477	23637	22900	22437	24600		22327	24160	24103	23388	23178	22962	22264	23732		22562	23891	24141	23338	23130	22756	22211	24400		22966	24364	23747	24105	23619	23083	22280	24494		23607	24562	24432
-19	-18.5	22751	23188	24058	23801	23793	23481	22809	24401		22851	23822	24995	23773	23663	22888	22555	24491		22489	24370	24290	23537	23237	23335	22562	23876		22678	24486	24271	23764	23487	23104	22593	24457		22830	24136	24024	23990	23845	22905	22267	24632		23239	24627	25017
-18	-17.5	22889	23537	24185	23669	24017	23887	22798	24596		22789	24128	25023	23835	24143	23018	22883	24766		22578	24404	24393	23573	23790	23291	23204	24116		22711	24632	24353	23530	23775	22737	22953	24599		23119	24168	23715	23912	23785	22852	22916	24294		23426	24452	25146
-17	-16.5	23161	23706	24414	23691	24572	24271	22859	24890		22838	24676	25187	23931	24261	23653	23207	24668		22864	24976	24402	23707	23677	23553	22886	23862		22748	24864	24420	23743	23617	23207	22582	24377		23204	24535	24381	24127	24020	22924	22655	24291		23345	24936	25233
-16	-15.5	23421	23924	24483	23711	24266	24434	22819	24725		23118	24807	25302	23920	24329	23941	22867	24600		23017	25123	24570	23607	23839	24179	23006	24210		23090	25324	24972	23678	23966	23694	23138	24647		23271	25016	24205	24303	24043	23408	22745	24248		23095	24767	24993
-15	-14.5	23230	24108	24718	23985	24388	24801	23029	24989		22934	24820	25073	23923	24389	23822	23266	24801		23020	24944	24575	23949	24124	23863	23058	23998		23349	24822	24843	23866	24126	23686	22857	24298		22980	24224	24214	24350	24309	23605	23302	24285		23153	24629	25354
-14	-13.5	23513	24051	24649	23932	24610	25002	22867	25270		23065	24923	25261	23850	24425	24438	23387	25052		23088	25332	24718	23984	23958	24515	22949	24382		23391	25117	24614	24461	23953	24150	22459	24486		23259	24295	24450	24817	24183	23666	22940	24392		23304	24841	25070
-13	-12.5	23837	23845	24850	24119	24516	24961	22840	25401		23153	25044	25328	24050	24316	24472	23424	25077		23389	25365	24715	24249	23920	24273	22928	24714		23469	25226	24742	24238	24212	24088	22527	24606		23012	24517	24253	24635	24533	23398	23038	24432		23251	24810	25109
-12	-11.5	23919	23878	24599	23955	24785	24896	23142	25492		23467	24896	24939	24019	24493	24782	23739	25187		23312	25598	24537	24090	24427	24598	23399	24648		23383	25321	24711	24130	24467	24508	22743	24613		23032	24442	24116	24404	24722	23732	22858	24349		23275	24816	24928
-11	-10.5	23999	24099	24917	24390	25121	25398	23437	25582		23173	24780	25114	23935	24716	24672	23585	25858		23504	25406	24545	24137	24144	24285	23078	24615		23358	25288	24473	24687	24546	24172	22761	24638		23248	24195	24100	24545	24286	23809	22965	24264		23435	24268	25043
-10	-9.5	24027	24221	25209	24519	25456	25312	23369	25746		23382	25249	25433	24301	24774	24438	23519	25634		23597	25528	24731	24534	24593	24529	23242	24472		23709	25663	24619	24943	24824	24338	22805	24708		23011	24515	24334	24525	24560	23664	23169	24731		23241	24513	25196
-9	-8.5	23963	24541	25272	24619	25501	25669	23243	25664		23291	25453	25392	24626	25178	24437	23509	25663		23283	25539	24848	24341	24882	24342	23196	24661		23226	25425	24512	24806	25106	24054	22784	25096		22800	24421	24579	24175	24560	23800	23075	24802		23414	24122	25429
-8	-7.5	24159	24362	25287	24665	25654	25497	23213	25698		23301	25048	25458	24546	25391	24885	23450	25569		23507	25523	24976	24801	24735	24904	23129	24750		23539	25755	24717	24914	24812	24612	22898	24806		23006	24587	24298	24116	24405	24017	22961	24454		23186	23791	25407
-7	-6.5	24185	24215	25645	24730	25607	26278	22990	26184		23621	25358	25650	24393	24885	25033	23757	25947		23720	25800	25174	24714	24819	24956	23134	24723		23832	25470	25062	24973	25352	24448	23182	24779		23241	24667	24512	23820	24649	23877	23031	24376		23146	24476	25467
-6	-5.5	24186	24578	25731	24584	25382	25965	23346	26082		23419	25090	26111	24781	25167	24715	23405	25736		24025	25399	25755	24906	24966	24591	23138	24812		24049	25389	25144	24796	25503	24189	23077	24736		23257	24349	24812	23728	24473	23538	23095	24727		23406	24159	25479
-5	-4.5	24226	24664	25981	25142	25323	25937	23587	25998		23322	24955	26317	24949	25064	24359	23647	25765		23667	25213	25484	24822	24737	24343	23316	24644		23711	25098	24971	24927	25433	23843	23286	24645		23534	24190	24458	23439	24669	23718	22904	24510		23480	23887	24501
-4	-3.5	23986	24435	26014	25175	25308	25505	23501	26184		23489	24630	26289	24781	24881	24089	23625	26001		23837	25064	25201	25135	24865	24338	23062	25213		23821	24793	24752	25212	25351	23915	23270	24894		23118	23543	24276	23843	24742	23349	22950	24448		23178	23753	24455
-3	-2.5	23964	24459	25844	25293	25438	25560	23564	26262		23520	24584	26616	25307	25217	24362	23793	26330		23959	24381	25570	25036	24908	24101	23137	25451		23821	24589	24879	24873	24982	23713	23301	24975		23604	23430	24428	23878	24709	23510	23026	24300		23040	23620	24493
-2	-1.5	23950	24304	26349	25482	25467	25501	23518	26470		23912	24496	26798	25197	25233	24450	23971	26510		24057	24659	25776	25096	24730	24154	23166	25759		23716	24598	24738	25239	24874	23849	23286	24944		23206	23405	24329	24113	24665	23333	22930	24267		23095	23712	24326
-1	-0.5	23799	24345	25873	25558	25539	25749	23773	26330		23656	24364	26732	25798	25159	24571	24090	26753		24130	24526	25460	25247	24508	24112	23419	25837		23773	24244	25013	25131	24563	23564	23224	24731		23329	23125	24880	23601	24206	23238	22967	23722		22894	23746	23904
0	0.5	24196	24222	26128	25639	25507	25372	23316	26430		23720	24210	26803	25712	24735	24444	23600	26628		24303	24454	25707	25459	24180	23910	23245	25494		24443	24151	25069	25117	24174	23355	22982	24620		23713	23043	24851	23925	24053	22898	22831	23846		23326	23976	24209
1	1.5	24160	24214	26096	25863	25580	25335	23691	25686		23828	24192	26660	25895	24979	24393	23956	26183		24274	24194	25678	25427	24364	23412	23438	25564		24011	24104	25060	24800	24471	23400	22841	24640		23620	23086	24869	23352	24243	22904	23014	23595		22842	23638	23768
2	2.5	24480	24590	26025	26060	25343	25371	23503	25922		23766	24433	26356	26084	25015	24320	23159	26330		24086	24789	25466	25178	24056	23867	23371	25356		24070	24171	24823	24590	24275	23512	22988	24403		23451	23303	24567	22699	23892	22887	22618	23519		22894	23660	23598
3	3.5	24722	24552	26119	26118	24864	25421	23946	25858		24107	24298	25867	25803	24406	24570	23547	25965		23984	24474	25268	25083	24244	23626	23329	25216		24123	23934	24690	24278	24189	23432	22883	24150		23276	23020	24399	22269	23793	23080	22983	23372		22803	23635	23384
4	4.5	24800	24422	25716	26010	24694	25284	23925	25783		24089	24337	26316	25602	24640	24480	23247	26149		24055	24598	25437	24953	24116	23762	23246	25460		23773	24190	24825	24118	24182	23410	22887	24532		23229	23212	24164	22386	23698	23172	22612	23363		22615	23066	23526
5	5.5	24525	24598	25412	25994	24884	24965	23621	25938		24202	24214	25551	25468	24405	24470	23317	25668		23733	24513	25043	25197	24200	23351	23449	24918		23832	24174	24909	24160	23607	23369	22934	24016		23174	23011	24189	22531	23191	23040	22408	22929		22414	22848	23265
6	6.5	24610	24761	25513	25977	24555	24773	24117	26291		24075	24327	25810	24962	24275	24523	23587	25911		24049	24416	25145	24683	23609	23332	23409	25429		23462	24003	24916	23885	23544	23195	22937	24358		23037	23011	24004	22545	22875	23305	22557	23265		22464	22752	23264
7	7.5	24287	25037	25525	25713	24369	24937	23731	25877		23930	24165	25630	25224	24026	24481	23333	25600		23986	24476	25023	24903	23569	23336	23280	25193		23779	23867	24813	24134	23323	23533	22789	24130		22905	22703	23962	22289	22934	22984	22238	23041		22470	22274	22927
8	8.5	24322	24750	25403	25670	24831	24974	23824	25949		24095	23963	25678	24883	24346	24471	23712	25430		24593	23979	25167	24990	23756	23848	23454	25020		23901	23751	24625	23650	23734	23502	22820	24315		22914	22515	23955	22087	22860	23695	22555	22691		22557	22128	23023
9	9.5	24205	24897	25554	25865	24683	24925	23982	25698		24065	23819	25857	25086	24603	24760	23823	25453		24297	23706	25556	24718	24221	23675	23670	25154		23974	23451	24738	23718	23492	23769	22877	23820		22804	22333	23694	22405	22713	23622	22238	22366		22221	21891	22819
10	10.5	24187	25002	25385	25687	25329	24985	23882	25687		23705	23768	25569	24904	24866	24885	24003	25859		24000	23749	25135	24679	24020	23629	23846	25745		23503	23123	24393	23591	23370	23905	23324	23713		22625	22302	23558	22265	22628	23300	22092	22124		22091	21679	22778
11	11.5	23929	24668	25586	25926	25228	24978	24290	25568		23822	23820	25540	25204	24885	24838	24095	25414		24155	23282	24951	24601	24280	23582	23653	25096		23399	23103	24249	23517	23521	23911	23081	23586		22387	21812	23407	22286	22557	23135	21733	21934		21770	21356	22416
12	12.5	23904	24357	24854	26043	25057	25071	24114	25529		23530	23151	25386	25140	24534	24514	24408	25097		23923	23125	25021	24810	24173	23285	23839	24624		23159	23065	23929	23563	23564	23814	23055	23725		22227	21824	23241	22224	22414	22819	21548	21618		21404	21254	22115
13	13.5	23719	24642	24970	26213	25099	24936	24417	25196		23565	23358	25160	25230	24386	24521	24604	24743		23844	22883	24572	24515	23989	23535	23445	24409		23009	22968	23851	23183	23503	23914	22726	23175		22000	21980	22566	22157	22342	22914	21422	21237		21420	21186	21794
14	14.5	23262	24522	24973	26137	25393	24714	24297	25173		23352	23078	24953	24852	24628	24920	23997	24451		23725	22739	24522	24222	23917	23673	23364	24153		22681	22906	23425	23195	23195	23915	22702	23297		21536	21680	22267	22079	22121	22713	21070	20935		20785	21267	21737
15	15.5	23184	24500	25055	25497	25152	25149	23916	25084		23100	23432	25044	24967	24216	24651	23898	24334		23611	22938	24224	24335	23688	23619	23158	23759		22707	22998	23408	23099	22876	23629	22438	22878		21182	21874	22473	21983	21913	22840	20899	20616		20675	21085	21458
16	16.5	23047	24554	24640	25261	25229	25280	23858	24937		22977	23673	24852	24345	23989	24782	24045	24156		23313	22912	24350	23798	23599	23532	23038	23648		22280	22738	23312	22839	22779	23679	22334	22684		20790	21773	22039	21721	21749	22582	20801	20219		20045	20714	21305
17	17.5	22786	24835	24936	25431	25020	25350	23636	25090		22719	23745	24492	24330	23921	24928	23699	24054		23034	23001	24073	23792	23622	24106	22716	23232		21922	22650	23447	22811	22699	23914	22281	22445		20619	21709	21628	21768	21417	22452	20412	20320		19775	20690	20395
18	18.5	23180	24295	24918	25004	24746	25190	23832	24894		22998	23451	24873	24236	23639	25076	23701	23892		23134	22943	24250	23627	23404	23732	22916	23025		21749	22300	23123	22703	22812	23622	22004	22470		20433	21024	21517	21915	21310	22266	20318	20238		19430	19839	20236
19	19.5	22818	24144	24991	24944	24279	24751	23214	24612		22702	23583	24667	24096	23516	24438	23074	23747		22404	22742	23953	23752	23511	23248	22273	22953		21557	21856	22536	23030	22403	23280	21713	22077		20344	20898	21465	21284	20875	21983	19954	19825		19163	19795	20126
20	20.5	22686	23877	24815	25297	23962	24440	23399	24271		22452	23290	24577	24421	23603	23995	23205	23248		22390	22375	23769	23613	23329	23127	22383	22497		21723	21694	22501	22704	22275	22849	21758	21788		20078	20800	20864	21176	20872	22114	20073	19797		18948	19469	19712
21	21.5	22758	23530	24803	24948	23784	24623	23412	24041		22181	23187	24508	24269	23163	24017	22738	23211		22224	22280	23421	23915	23133	22955	22055	22383		21200	21585	21929	22675	22335	22904	21549	21747		19882	20525	20799	20996	20607	21418	19489	19567		18981	19194	19579
22	22.5	22362	23585	24519	25143	23956	24027	23356	23886		21928	22865	24211	24255	23116	23591	22872	22876		21914	22206	23457	23341	22622	22487	22231	22407		21279	21328	21821	22271	21687	22423	21571	21438		19872	20257	20668	20786	19954	21404	19721	19356		18614	18881	18906
23	23.5	22356	23134	24233	24796	23333	24015	23514	23580		21845	22504	24302	23933	22764	23335	22625	22430		21984	21849	23437	22908	22119	22590	21899	21701		21405	21107	21767	22090	20902	22600	21330	20769		19746	19972	20546	20697	19758	21373	19474	19022		18369	18650	18646
24	24.5	22102	23428	24018	24437	23455	23831	23413	22913		21721	22603	23946	23447	22516	23272	22873	22186		21743	21809	23458	22797	21888	22447	22090	21439		20868	20957	21793	21954	20702	22291	21461	20344		19512	19705	20146	20496	19339	21483	19554	18431		18401	18415	18146
25	25.5	22217	22903	24155	23901	23037	23817	23582	22902		21835	22119	24138	22786	22457	22830	22852	21982		21402	21719	23345	22424	21855	22182	22110	21178		20715	20959	21497	21343	20707	22488	21435	20091		19210	19400	19696	20148	19039	21067	19325	18503		18263	17848	17797
26	26.5	22345	22754	24018	23679	22912	23433	23233	22781		21876	22143	23933	22639	22195	22385	22808	22093		21443	21355	22989	21945	21674	21779	22226	20722		20235	20380	21084	21110	20580	22337	21404	20008		19316	19164	19553	19827	19058	20760	19179	17890		18065	17911	17914
27	27.5	22128	22597	23615	23460	22768	23263	23249	22528		21656	22052	23428	22527	22145	22576	22648	21765		21122	20985	22751	22046	21482	21747	22192	20651		19912	20207	21096	21287	20579	21909	21270	19801		18611	19059	19222	19628	18690	20410	19183	17857		17275	17748	17666
28	28.5	21822	22597	23393	23556	22061	22837	23330	22066		21308	22050	23395	22272	21622	21905	22733	21247		20507	20964	22475	21562	21161	21456	22157	20385		19366	20192	20724	20751	20028	21555	20910	19232		18195	18957	18940	19429	18534	20302	19015	17520		16749	17547	17326
29	29.5	21821	23017	23430	23108	22060	22838	23026	21701		20804	22073	23308	21720	21795	21885	22382	20934		19950	21275	22271	21226	20929	21149	21353	20070		18866	20042	20728	20624	20033	21090	20420	19254		17798	18629	19071	18878	18127	19645	18692	17617		16528	17084	17249
30	30.5	21325	22660	23061	22672	21933	22269	22200	21740		20613	22064	22846	21669	21563	21643	21671	20791		19895	21058	22032	20736	20837	21033	20884	19941		18835	19912	20762	20178	20135	20938	20170	18997		17828	18378	18706	18546	18424	19687	18529	17183		16402	17125	17133
31	31.5	20993	22518	22574	22235	21477	22143	22247	21369		20152	21509	22478	21246	21544	21425	21324	20200		19620	20224	21967	20761	20395	21215	20672	19355		18527	19495	20725	19921	19705	21084	19897	18368		17477	18361	18785	18465	18106	19390	18567	17013		16061	16686	16590
32	32.5	20922	22108	22684	22087	21114	21953	22114	20889		20289	21230	22260	21113	21253	21412	21017	19895		19834	20360	21678	20650	20422	20947	20251	18792		18567	19031	20421	19626	19663	20489	19881	17991		17082	17730	18372	18121	17791	19357	18264	16455		15443	16572	16509
33	33.5	20586	21726	22293	21694	20944	21658	21198	20598		19982	21092	21957	20473	21207	21256	20615	19544		19376	20160	21449	20063	20279	20673	20411	18520		18028	18926	20220	19288	20003	20384	19851	17778		16913	17286	18176	17946	18007	18762	18129	16491		15232	16344	16509
34	34.5	20660	21412	22165	21425	20855	21418	21374	20465		19678	20816	21702	20523	21197	20771	20480	19688		19124	19904	21049	20221	20060	20313	19880	18530		17804	19153	19923	19262	19764	19836	19532	17685		16642	17652	18074	17637	17881	18565	17716	16007		14963	16408	16089
35	35.5	20501	21408	22089	21297	20734	21091	20695	20121		19654	20884	21740	20411	20938	20882	19745	19362		18927	20094	21068	19788	20289	20426	19428	18044		17788	18644	19627	18986	19503	19974	19064	17036		16712	17078	17981	17623	17797	18557	17163	15851		14638	15947	15910
36	36.5	20268	21037	21780	20948	20534	21176	20630	19769		19483	20521	21543	19870	20659	20636	19703	18996		18944	19639	20594	19415	19721	19956	19014	17622		17684	18662	19453	18577	18998	19365	18766	17096		16308	17257	17798	17356	17267	17988	17291	15781		14519	15968	15731
37	37.5	20105	20836	21531	20543	20024	20423	20280	19172		19266	20311	21105	19690	20318	20303	19434	18466		18831	19459	20360	19322	19191	19698	18697	17257		17584	18333	19314	18718	18720	19438	18360	16626		16151	17008	17363	17371	17196	18199	17062	15235		14383	16010	15814
38	38.5	20049	20538	21440	20346	19554	20560	20129	18983		18890	19908	20715	19673	20081	20634	19385	18556		18603	19231	20226	19095	19435	19812	18671	17230		17260	18354	19031	18310	18673	19494	18229	16543		15587	17016	17348	16756	17089	17769	16735	15227		14110	15412	15511
39	39.5	19975	20430	21334	20390	19408	20186	19814	18777		18986	19559	20863	19301	19823	20317	18974	18402		18162	18936	19583	18655	18993	19566	18252	17283		17041	18065	18610	17873	18471	19149	17865	16492		15546	16417	16967	16314	16691	17521	16532	14867		14047	14886	15283
40	40.5	20010	19856	21102	20135	19366	20178	19508	18531		18790	19247	20294	19356	19740	20270	19251	18032		18217	18587	19508	18648	19158	19259	18339	16742		16929	17749	18011	17681	18308	18964	17521	16030		15345	16309	16418	15699	16805	17409	16174	14742		14022	14786	14896
41	41.5	20125	19414	20470	19942	19009	20083	19288	18262		18856	19225	19826	18991	19579	20283	18513	17764		17969	18450	18737	18195	18889	19426	17838	16568		16733	17592	17500	17118	18046	19182	17076	15925		15168	16174	16039	15489	16442	17603	15487	14802		13414	14594	14550
42	42.5	19506	19309	20113	19533	18792	19934	19013	17743		18379	19124	19638	18824	19246	20048	18532	17310		17597	18275	18900	17900	18626	19104	17465	16273		16306	17218	17510	17186	17933	18801	16667	15458		14753	15644	16004	15456	16042	17196	15114	14522		13175	13987	14581
43	43.5	19538	19371	19848	19411	18518	19978	18650	17504		18400	18673	19335	18660	18933	19798	17715	17188		17384	17728	18661	17544	18012	19285	17279	16314		16240	17097	17352	16643	17197	18712	16828	15642		14606	15386	15792	14808	15284	16862	15087	14376		13115	13552	14320
44	44.5	19196	18663	19812	19070	18383	19669	18759	17305		18591	18299	19344	18477	18612	19845	18043	16980		17416	17647	18440	17156	17849	19024	17162	15901		16273	16899	16962	16247	16971	18558	16346	15257		14417	15123	15519	14520	15256	16502	14579	13834		12960	13537	14210
45	45.5	19000	18635	19448	18819	17856	19561	18084	17111		18136	18306	18958	18211	18409	19641	17583	16769		16823	17321	17959	17188	17751	18585	17064	15953		15892	16649	16915	15921	16725	18116	16223	15131		14257	14855	15459	14348	15032	16189	14517	13740		12714	13159	14184
46	46.5	18701	18746	19321	18685	17845	19764	17981	16477		17819	18399	18425	18023	18118	19640	17224	16535		17007	17250	17780	16890	17531	18670	16609	15733		15975	16322	16671	16001	16415	17934	16229	14907		14212	14600	15420	14118	14719	16134	14273	13665		12569	13270	13795
47	47.5	18285	18649	18762	18616	17663	19336	17840	16681		17853	17576	18116	17734	18247	19426	17175	16327		16744	16798	17411	16822	17141	18383	16624	15567		15850	16124	16453	15866	16043	17745	15820	14686		14125	14468	15032	13913	14637	15555	14037	13230		12297	12914	13315
48	48.5	18277	18265	18296	18320	16846	19356	17588	16330		17537	17713	17650	17724	17708	19321	17025	16318		16519	16423	17071	16646	17050	18137	16492	15522		15451	15739	16295	15394	15997	17411	15567	14563		13777	14201	14506	13951	14402	15604	13971	13076		12306	12749	13240
49	49.5	17941	18105	18228	17790	17030	18958	17472	16286		17486	17186	17363	17265	17542	18970	16490	16059		16770	15956	16827	16472	16796	18252	16071	15185		15655	15458	16200	15454	15731	17235	15356	14390		13880	13686	14373	13735	14168	14989	13709	13054		12313	12177	12885
50	50.5	18043	17646	17857	17786	16715	18912	17080	15739		17342	16976	17282	17074	17389	18769	16548	15965		16443	15877	16567	16298	16640	17776	16111	15124		15387	15300	15954	15234	15392	16753	15161	14048		13600	13471	14348	13819	13829	14722	13634	12474		12144	11855	12784
51	51.5	17634	17571	17380	17520	16655	18367	17065	15651		17281	16744	16612	17083	16930	18548	16203	15711		16369	15569	16226	16180	16237	17618	15667	14819		15246	15053	15456	15017	15152	16331	15114	14169		13367	13241	14059	13622	13447	14170	13492	12533		11952	11794	12236
52	52.5	17573	17174	17153	17044	16461	18203	16814	15440		17212	16467	16163	16581	16666	18181	15837	15776		16348	15316	15854	16137	15846	17450	15371	15066		14902	14842	15218	14773	14816	16071	14943	14064		13084	12902	13620	13332	13335	14092	13143	12492		11749	11786	11858
53	53.5	17370	16904	16497	16852	16038	18223	16484	15468		16984	16613	15837	16584	16515	18004	15550	15502		15871	15154	15683	15723	15954	16879	15330	14858		14921	14495	14720	14460	14868	15825	14451	13862		13021	12766	13203	13083	13201	13770	12956	12358		11444	11684	11506
54	54.5	17124	16685	16196	16583	16007	17890	16049	15210		16674	16314	15648	16357	16142	17564	15611	15382		15737	15091	15364	15353	15390	16995	15077	14703		14214	14409	14687	13990	14605	15555	14674	14023		12722	12636	12870	12732	12788	13656	12909	12149		11458	11447	11512
55	55.5	16809	16671	15787	16256	15628	17731	16013	14924		16787	16279	15447	15992	16073	17948	15414	14916		15563	14958	15124	15306	15588	16633	15210	14490		14148	14089	14490	14033	14359	15489	14303	13661		12710	12252	12659	12771	12753	13214	12630	11850		11028	11192	11062
56	56.5	16676	16382	15859	15962	15450	17627	15483	14780		16507	16061	15344	15549	15726	17526	15023	14832		15512	14711	14881	14616	15157	16524	14563	14405		13773	13778	14126	13653	13863	15188	13978	13694		12379	12044	12455	12474	12177	12820	12700	11882		10861	10710	11034
57	57.5	15974	16215	15315	15524	15174	17397	15554	14410		16134	15581	14875	15567	15553	17310	14771	14644		14821	14706	14719	14574	14990	16189	14498	14084		13583	13913	13682	13328	14023	14881	13878	13228		11949	11650	12173	12181	12132	12867	12490	11659		10428	10286	10682
58	58.5	15749	15939	15109	15535	14974	16855	15302	14023		15545	15460	14734	15210	15395	17143	14770	14318		14354	14358	14506	14662	14911	15916	14198	13993		12970	13352	13371	13087	14007	14700	13589	13116		11953	11517	11943	11883	11868	12589	12289	11617		10767	10351	10561
59	59.5	15415	15666	14738	14722	14825	16704	15186	13884		15271	14998	14350	14829	15184	17007	14623	13897		13940	14010	14253	14159	14751	16034	14137	13813		13061	13470	13302	13144	13680	14564	13437	12954		11762	11428	11612	11919	11728	12198	12213	11672		10189	10123	10220
60	60.5	15236	15662	14759	14636	14621	16505	14935	13531		14939	15117	14299	14693	14925	16844	14126	14055		13813	13964	14090	13927	14447	15844	13747	13752		12745	13027	13177	12882	13369	14174	13275	12862		11498	11013	11301	11375	11720	12000	12046	11579		10057	9914	10078
61	61.5	14756	15286	14656	14542	14294	16523	14606	13427		14562	14569	14140	14492	14674	16699	14246	13802		13093	13689	14001	13535	14138	15444	13627	13659		12430	12796	12678	12606	13446	13985	13131	12543		11075	11021	11147	11402	11421	11993	12176	11283		9742	9838	9947
62	62.5	14498	15047	14168	14034	14001	15876	14384	13290		14347	14429	13899	14140	14485	16449	14035	13690		13010	13635	13546	13168	14127	15156	13703	13420		12046	12796	12708	12328	13282	13770	13070	12455		10791	10760	10974	11315	11250	11530	11747	11110		9564	9705	9848
63	63.5	14377	14804	13918	14110	13788	15901	14330	13043		14349	14071	13503	13994	14316	16020	13882	13272		13011	13213	13488	12943	13957	14637	13353	13262		11968	12291	12581	12020	13050	13211	12929	12508		10813	10406	10573	11194	10855	11117	11835	11003		9564	9397	9711
64	64.5	14235	14540	13602	13907	13469	15498	13984	12817		14019	14035	13294	13923	14115	15802	13478	13369		12606	13145	13138	12901	13561	14231	13212	13314		11951	12396	12310	11991	12676	13027	12828	12282		10555	10341	10523	10744	10701	10960	11329	10751		9292	9140	9468
65	65.5	13782	14458	13250	13777	13572	15151	13727	12741		13646	13957	13079	13604	13650	15145	13363	13324		12376	12794	12940	12493	13172	14062	12858	12923		11747	11879	12149	11742	12416	12688	12368	11923		10458	10146	10379	10404	10479	10908	11370	10498		9222	9005	9131
66	66.5	13810	14167	13160	13590	13113	15201	13723	12504		13660	13641	13067	13372	13778	15047	13221	12864		12339	12631	12859	12181	13522	13819	12910	12932		11386	11700	12064	11394	12392	12539	12532	11787		10091	9874	10406	10517	10314	10591	11021	10618		9153	8598	9101
67	67.5	13451	14128	12699	13373	13132	14689	13561	12407		13067	13344	12487	13104	13654	14871	13110	12811		11942	12496	12648	12280	13150	13413	12716	12532		11233	11524	11897	11274	11916	12138	12176	11402		10125	9600	10130	10193	10045	10509	10941	10262		9293	8240	8852
68	68.5	13291	13737	12389	12915	13171	14260	13206	12115		13237	13127	12451	12830	13588	14511	12859	12253		12071	12201	12499	12083	13129	13062	12502	12174		11192	10983	11746	11070	11922	12083	11765	11312		9919	9149	10192	9893	9740	10144	10685	10014		9035	8024	8936
69	69.5	13052	13466	12392	12917	13072	14366	13113	11841		12978	12779	12290	12749	13193	14221	12621	12343		11661	11782	12127	11811	12774	12827	12367	12152		10762	10880	11618	10875	11593	11790	11936	11141		9798	9111	9907	9760	9482	9982	10614	9570		8955	7887	8546
70	70.5	12580	13051	11883	12647	12746	13859	12660	11737		12805	12728	11881	12230	13013	13796	12503	11980		11634	11669	11987	11600	12521	12553	12294	11828		10835	10474	11428	10722	11443	11680	11760	10885		9664	8823	9841	9634	9248	9851	10474	9605		8620	7827	8333
71	71.5	12602	12941	11483	12240	12811	13432	12633	11809		12839	12217	11590	12376	12693	13663	12427	11973		11558	11548	11692	11563	12148	12301	12119	11800		10531	10314	11143	10576	11133	11625	11664	10910		9296	8896	9712	9539	9101	9578	10332	9472		8728	7570	7974
72	72.5	12452	12499	11331	12185	12584	13515	12503	11721		12771	12080	11659	11932	12609	13348	12284	12107		11434	11295	11545	11310	11859	12141	11790	11590		10264	10057	10925	10519	10899	11160	11370	10501		9153	8565	9467	9451	8870	9483	10247	9048		8293	7398	7697
73	73.5	12158	12588	11098	11871	12509	13415	11926	11460		12427	12182	11259	11884	12285	13098	11788	11930		11056	10917	11426	11127	11537	11906	11457	11522		10102	10093	10835	10324	10471	11101	11062	10342		8939	8417	9171	9254	8782	9201	10006	8855		8139	7350	7717
74	74.5	11868	12271	10763	11461	12233	12831	11941	11211		12057	11637	10946	11361	11758	12632	11816	11588		10718	10978	11050	10750	11411	11614	11513	11265		9877	9741	10541	10101	10467	10639	11098	10249		8856	8222	9186	9052	8452	8635	9750	8705		7993	7144	7591
75	75.5	11836	12278	11011	11096	12128	12634	11772	11027		11808	11548	11096	11184	11603	12286	11638	11299		10539	10769	10832	10794	11027	11204	11080	10858		9834	9788	10345	9894	10141	10184	10588	9951		8631	8278	9229	9125	8357	8705	9338	8519		7826	6977	7319
76	76.5	11585	11904	10566	11054	12015	12700	11212	11149		11875	11313	10977	10857	11417	12024	11234	11017		10196	10483	10786	10625	10722	10780	10665	10726		9404	9474	10131	9772	9918	9944	10436	9888		8490	8128	8931	9064	8259	8131	9396	8641		7669	6782	7358
77	77.5	11325	11788	10440	11000	11527	12144	10774	10790		11279	11078	10558	10944	11134	11433	10902	11122		10068	10330	10478	10442	10344	10215	10781	10444		9337	9522	10008	9673	9592	9589	10428	9618		8538	7913	8621	8811	8043	8061	9124	8376		7599	6631	7166
78	78.5	11281	11462	10205	10735	11243	11569	10623	10592		11259	10902	10486	10823	10734	11254	10747	10974		9936	10261	10258	10178	10081	10202	10529	10440		9477	9104	9897	9566	9362	9251	10219	9520		8336	7844	8534	8523	7961	7821	9087	8301		7363	6660	6987
79	79.5	11143	11281	10130	10529	10690	11211	10399	10511		10995	10695	10149	10661	10406	10709	10477	10490		9687	10173	9910	10317	9852	9937	10180	10150		9125	9245	9737	9541	9120	9104	9899	9251		8221	7672	8162	8154	7778	7584	8960	8349		7391	6253	6814
80	80.5	10807	11042	9882	10588	10493	10545	10059	10314		10973	10624	10000	10742	10125	10509	10131	10289		9722	9882	9927	9871	9750	9542	9934	9811		9271	8875	9423	9219	8959	8943	9774	9121		8309	7535	8058	8088	7559	7561	8485	8146		7178	6322	6588
81	81.5	11004	10470	9910	10005	10193	10215	9785	10126		10936	10123	9885	10196	9941	10014	9942	10220		9362	9735	9840	9687	9591	9342	9827	9797		9088	8648	9596	8893	8933	8727	9266	9122		8160	7365	7895	8027	7468	7155	8598	8049		7031	5965	6425
82	82.5	10527	10163	9800	9837	9807	9896	9606	10111		10415	10004	9601	10094	9510	9794	9766	10156		9156	9636	9554	9370	9148	8951	9492	9657		8933	8770	9305	8793	8566	8401	9302	8900		7934	7151	7746	7706	7287	7167	8369	7740		6933	5941	6519
83	83.5	10262	10349	9500	9443	9658	9291	9521	9916		10508	10100	9376	9863	9193	9634	9628	9963		9173	9549	9176	9378	8949	8894	9524	9479		8809	8332	9018	8594	8652	8340	8959	8597		7913	7212	7336	7485	7099	6921	8021	7808		6793	5814	6266
84	84.5	10008	10020	9214	9390	9235	9271	9219	9841		10087	9800	8850	9616	8973	9369	9437	9940		8985	9068	8969	8999	8679	8562	9112	9350		8629	8121	8683	8442	8138	8073	8756	8481		7750	6996	7258	7362	6869	6828	7893	7610		6628	5766	6210
85	85.5	9817	9542	8947	9126	8969	8972	9210	9664		9947	9433	8742	9361	8623	8862	9357	9475		8892	8943	8801	8899	8463	8296	9032	9059		8559	8064	8519	8339	8045	7609	8601	8445		7514	6762	7259	7093	6850	6472	7860	7599		6490	5542	6095
86	86.5	9661	9221	8947	9034	8745	8646	8867	9508		9787	9128	8503	9337	8656	8514	8954	9320		8797	8817	8501	8604	8218	7871	8684	8855		8427	7702	8451	8049	7954	7379	8168	8214		7285	6642	7060	7008	6708	6565	7372	7579		6409	5484	6046
87	87.5	9420	9107	8608	9010	8702	8272	8793	9195		9591	8927	8275	9013	8495	8419	8859	9116		8535	8450	8476	8574	7944	7870	8388	8770		8263	7502	8047	8107	7711	7246	8120	8044		7193	6516	6978	6935	6605	6462	7460	7103		6284	5364	5793
88	88.5	9334	8709	8520	8757	8596	8234	8624	8985		9239	8574	8169	8712	8187	8310	8607	8940		8201	8115	8428	8375	7889	7717	8202	8482		8059	7370	8039	8009	7601	7115	7853	7881		6938	6339	6941	6662	6519	6257	7295	7032		6162	5273	5846
89	89.5	9223	8574	8323	8545	8262	8073	8396	8816		9069	8355	8026	8548	7942	8019	8513	8578		8122	8100	8396	8016	7711	7471	8059	8198		7965	7395	8012	7745	7406	7020	7689	7799		6840	6378	6463	6766	6439	6275	6848	6827		5992	5248	5555
90	90.5	9010	8382	8301	8357	7987	7904	8274	8622		8642	8230	7957	8275	7891	8119	8366	8373		7890	8161	8116	8055	7605	7495	8106	8171		7555	7140	7811	7610	7542	6929	7633	7535		6666	6177	6386	6704	6436	5941	6803	6761		5965	5214	5556
91	91.5	8689	8141	8326	7974	7749	7746	8291	8541		8497	8200	7985	7940	7767	7677	8237	8479		7786	7876	7986	7952	7671	7145	7780	8130		7712	7030	7566	7339	7215	6493	7356	7498		6339	6102	6275	6440	6090	5938	6465	6534		5732	4943	5368
92	92.5	8529	8107	8127	7711	7668	7482	7945	8341		8277	7911	7876	7766	7399	7555	8070	8200		7584	7920	7937	7627	7301	7123	7615	8001		7570	7019	7433	7191	6835	6659	7023	7529		6380	6124	6100	6411	6035	5867	6375	6656		5536	5007	5134
93	93.5	8588	7629	8038	7340	7398	7355	7948	8163		8203	7831	7594	7533	7273	7360	8054	8224		7475	7478	7584	7438	7200	6867	7548	7935		7421	6774	7288	7038	6960	6234	6885	7496		6068	5998	5919	6434	5904	5610	6141	6474		5374	4882	4992
94	94.5	8196	7696	7727	7267	7237	6936	7685	7885		7774	7563	7435	7335	7209	7239	7703	8056		7234	7449	7464	7255	7101	6806	7102	7943		7195	6756	6944	6976	6751	6277	6893	7524		5881	6003	5809	6000	5889	5515	6199	6375		5301	4923	4746
95	95.5	7930	7484	7511	7078	7141	6917	7306	8010		7660	7411	6994	7241	7079	7180	7565	8078		7135	7176	7131	7061	6957	6725	7074	7592		7081	6634	6921	6681	6536	6020	6715	7376		5855	5718	5607	5978	5681	5273	5945	6258		5131	4731	4754
96	96.5	7772	7190	7206	6958	7099	6527	7459	7717		7413	7148	6908	7091	6932	6873	7579	7956		7069	7063	6944	6950	6775	6503	7098	7714		6910	6489	6812	6702	6545	5929	6616	7356		5878	5466	5401	5682	5754	5326	5877	6147		5051	4500	4617
97	97.5	7747	6918	6916	6639	6935	6423	7006	7589		7433	7066	6575	6776	6739	6788	7216	7789		6725	7040	6692	6691	6838	6384	6953	7477		6704	6318	6579	6742	6597	6003	6610	7014		5723	5384	5442	5584	5711	4759	5823	6060		4799	4382	4453
98	98.5	7454	6854	6822	6616	6725	6348	6824	7377		7166	6876	6671	6553	6755	6553	7158	7624		6719	6740	6457	6445	6896	6200	6863	7251		6544	6219	6412	6350	6398	5777	6552	6920		5531	5249	5277	5573	5699	4950	5640	5895		4840	4310	4336
99	99.5	7294	6593	6695	6414	6695	6112	6725	7144		7114	6687	6280	6473	6679	6464	7010	7405		6557	6648	6237	6447	6687	6279	6712	7145		6595	6144	6142	6361	6191	5666	6368	6794		5523	5247	5112	5434	5475	4742	5718	5908		4652	4321	4131
100	100.5	7262	6466	6260	6165	6452	6107	6445	7058		6872	6605	6148	6193	6506	6350	6823	7146		6426	6687	6022	6203	6506	6077	6630	7020		6250	6020	6020	6171	6164	5626	6331	6806		5310	5084	4872	5349	5535	4702	5452	5955		4471	4085	4009
101	101.5	7063	6300	6159	5911	6483	5834	6337	6813		6854	6584	5812	5923	6654	6172	6729	7081		6443	6394	5824	6030	6411	6031	6438	6919		6255	5992	5820	5980	6044	5440	6069	6558		5264	4953	4753	5241	5201	4488	5386	5829		4439	4166	3866
102	102.5	6962	6080	5990	5773	6530	5588	6152	6666		6555	6295	5869	6000	6437	5999	6445	6789		6373	6330	5750	5965	6305	5783	6203	6760		6066	5977	5724	6029	5823	5452	5885	6584		5147	4997	4749	5207	5059	4389	5201	5765		4330	4055	3783
103	103.5	6707	6073	5812	5533	6432	5526	6083	6333		6474	6393	5588	5824	6389	5852	6497	6582		6159	6297	5586	5841	6213	5756	6232	6578		6013	5893	5524	5947	5791	5356	5928	6445		5087	4837	4713	5142	4838	4296	5163	5689		4114	3929	3777
104	104.5	6340	6005	5693	5406	6228	5502	5945	6318		6276	6254	5501	5771	6336	5824	6186	6507		6118	6193	5408	5802	6024	5797	6020	6473		5788	5666	5478	5905	5663	5259	5912	6410		5077	4758	4566	5080	4821	4297	5076	5381		4120	3968	3661
105	105.5	6031	5819	5436	5341	6086	5294	5759	6161		6255	5941	5348	5637	5887	5679	6086	6280		5832	5993	5155	5830	5886	5591	5885	6380		5706	5665	5188	5736	5321	5226	5543	6414		4947	4628	4442	5031	4639	4239	4913	5445		3785	3785	3626
106	106.5	5998	5425	5111	5338	5884	4981	5604	5834		6070	5760	5146	5665	5782	5627	5879	6348		5905	5869	5108	5586	5704	5651	5573	6366		5530	5581	5028	5579	5418	5170	5370	6144		4811	4715	4438	4951	4716	4269	4759	5343		3852	3795	3677
107	107.5	5748	5453	5056	5190	5857	5084	5313	5669		6084	5654	4933	5661	5808	5578	5907	6043		5771	5726	4948	5653	5581	5543	5648	6046		5468	5603	5109	5633	5396	5088	5222	6056		4823	4657	4256	4780	4675	4062	4693	5149		3614	3757	3595
108	108.5	5697	5428	4775	5147	5563	4956	5395	5492		5837	5471	4788	5606	5599	5297	5707	5948		5516	5522	5057	5417	5369	5378	5420	5983		5163	5373	5011	5506	5275	5005	5181	5867		4453	4469	4166	4725	4521	3922	4752	4939		3582	3632	3460
109	109.5	5520	5048	4688	5064	5385	4777	5343	5335		5708	5242	4755	5408	5607	5409	5805	5673		5394	5394	4746	5294	5390	5279	5220	5883		5119	5281	4961	5301	5119	4862	4972	5719		4388	4572	4119	4575	4467	3949	4564	4664		3460	3550	3389
110	110.5	5222	5003	4472	4886	5140	4713	5234	5188		5447	5184	4590	5283	5292	5037	5450	5599		5216	5239	4555	5202	5268	5067	5205	5594		5023	5392	4733	5125	5081	4807	4983	5562		4256	4496	4001	4407	4474	3848	4511	4575		3575	3641	3302
111	111.5	5328	4828	4302	4882	5004	4491	5107	5051		5478	5157	4403	5213	5340	4905	5547	5298		5244	5262	4548	5060	5223	4900	5011	5281		5070	5166	4781	5072	5045	4609	4863	5400		4169	4394	3865	4336	4238	3798	4351	4583		3320	3483	3224
112	112.5	5039	4703	4306	4650	4990	4337	5142	4678		5246	4953	4370	5004	5235	4755	5348	5005		5102	5044	4490	4930	5095	4777	4974	5236		4607	4950	4584	4975	4804	4455	4679	5360		4138	4214	3783	4199	4078	3694	4182	4367		3323	3546	3119
113	113.5	4830	4778	4250	4598	4827	4281	4830	4610		5183	5117	4238	4896	4970	4639	5045	4881		5080	4860	4277	4888	4975	4740	4924	5039		4673	4875	4408	4891	4676	4370	4622	5161		4024	4290	3871	4080	3931	3660	4231	4272		3258	3575	3080
114	114.5	4940	4451	4023	4406	4764	4152	4731	4579		5192	4616	4264	4781	5019	4522	5041	4760		4981	4855	4240	4734	4712	4612	4797	4914		4437	4821	4320	4673	4592	4226	4590	5236		4026	4258	3640	3973	3960	3471	4102	4224		3234	3551	2945
115	115.5	4692	4448	4000	4344	4694	3989	4604	4473		5046	4636	4098	4474	4836	4354	4866	4727		4904	4714	4104	4396	4808	4522	4619	4884		4583	4653	4161	4443	4523	4100	4609	5011		3931	4241	3536	3929	3893	3374	4123	4047		3230	3455	2962
116	116.5	4505	4347	3758	3890	4543	3937	4462	4424		4725	4616	4004	4330	4796	4334	4756	4567		4587	4675	4002	4338	4708	4479	4657	4796		4369	4543	4122	4403	4476	3991	4575	4921		3956	4118	3524	3904	3848	3363	3861	4159		3215	3655	2891
117	117.5	4406	4244	3765	3740	4465	3890	4382	4356		4675	4365	3799	4160	4612	4082	4732	4564		4648	4596	3840	4337	4635	4278	4486	4869		4418	4512	4128	4341	4381	3891	4364	4885		3732	4145	3488	3754	3740	3318	3736	3950		3067	3386	2767
118	118.5	4170	4301	3598	3878	4344	3735	4331	4170		4535	4592	3841	4115	4487	3964	4568	4340		4458	4560	3847	4117	4497	4223	4412	4522		4347	4357	3929	4327	4170	3724	4298	4716		3616	4027	3492	3680	3624	3212	3632	3895		3043	3360	2875
119	119.5	4092	4252	3461	3659	4307	3682	4247	4002		4328	4222	3770	4089	4348	3860	4475	4283		4328	4617	3731	4098	4318	4273	4414	4632		4206	4378	3840	4021	4130	3657	4182	4706		3616	4161	3372	3456	3542	3197	3691	3701		3076	3297	2652
120	120.5	3970	4086	3387	3565	4166	3695	4079	4019		4218	4175	3653	3933	4267	3835	4341	4179		4178	4384	3525	4001	4331	4143	4237	4422		4145	4194	3812	4027	4040	3619	4029	4433		3726	3865	3434	3465	3447	2970	3636	3576		2990	3078	2742
121	121.5	3774	4076	3341	3512	4087	3444	4037	3805		4042	4302	3583	3973	4236	3577	4308	4084		4162	4294	3499	3963	4237	3974	4230	4346		4123	4134	3604	3833	3904	3286	3949	4395		3529	3680	3233	3257	3271	2904	3490	3532		2904	2995	2682
122	122.5	3576	3878	3299	3325	3868	3274	4012	3837		3887	4210	3429	3700	4019	3476	4233	3911		3897	4268	3329	3862	3930	3840	4051	4124		3992	3923	3581	3950	3930	3439	3910	4151		3351	3536	3226	3159	3237	2941	3403	3298		2910	3005	2614
123	123.5	3539	3857	3178	3245	3793	3279	3839	3591		3620	4104	3352	3697	3906	3278	4107	3763		3868	4205	3147	3741	4042	3769	4134	3909		3889	3875	3514	3823	3669	3239	3865	4137		3249	3594	3195	3091	3145	2943	3334	3197		2897	2840	2747
124	124.5	3457	3727	3139	3082	3706	3065	3856	3467		3565	4131	3193	3532	3905	3091	4097	3676		3737	4202	3164	3818	3678	3628	3930	3964		3813	4000	3475	3677	3543	3078	3775	4006		3200	3391	3119	3016	3045	2763	3309	3074		2763	2795	2629
125	125.5	3216	3578	3043	3106	3702	2965	3734	3435		3468	3989	3186	3566	3576	3043	4017	3499		3490	4026	3184	3498	3558	3548	4034	3737		3640	3858	3383	3584	3533	3048	3738	3791		3168	3414	3081	2951	3011	2745	3078	3141		2726	2813	2534
126	126.5	3141	3620	2923	3031	3550	2745	3616	3284		3440	3743	2984	3439	3646	2899	3807	3532		3659	3997	3015	3504	3558	3384	3815	3686		3738	3724	3325	3512	3486	2970	3623	3699		3173	3344	3010	2899	3035	2795	3174	2961		2643	2718	2419
127	127.5	3062	3408	2638	3041	3586	2738	3454	3252		3343	3749	2886	3383	3578	2983	3724	3357		3540	3899	2901	3354	3364	3452	3835	3554		3587	3661	3069	3438	3304	2872	3685	3646		3037	3147	2911	2961	3001	2676	3038	3094		2769	2666	2405
128	128.5	2819	3483	2543	2913	3308	2770	3216	3036		3244	3689	2606	3205	3282	2878	3609	3302		3408	3764	2895	3249	3236	3289	3739	3492		3468	3624	3063	3436	3344	2814	3477	3413		3105	3013	2823	2922	2844	2696	3088	2800		2766	2484	2387
129	129.5	2724	3423	2497	2850	3179	2582	3154	2976		3293	3601	2664	3121	3232	2680	3664	3126		3326	3749	2772	3313	3251	3283	3652	3268		3606	3576	3036	3326	3306	2772	3505	3374		2898	2930	2715	2726	2660	2632	2967	2744		2599	2411	2290
130	130.5	2597	3431	2388	2724	2983	2518	3190	2897		3172	3662	2533	3092	3021	2659	3459	3020		3325	3529	2797	3026	3045	3075	3623	3214		3451	3304	2900	3073	3069	2739	3369	3192		2892	2921	2738	2727	2598	2454	2961	2859		2674	2369	2358
131	131.5	2586	3200	2284	2647	2827	2469	3068	2716		3221	3278	2479	2821	2943	2567	3387	2843		3271	3547	2660	2961	3078	3019	3443	3070		3316	3297	2868	3130	2983	2558	3279	3181		2860	2849	2689	2448	2489	2414	2924	2757		2630	2295	2221
132	132.5	2486	3064	2254	2568	2726	2368	3064	2734		3033	3288	2349	2692	2846	2635	3325	2721		3188	3393	2609	2784	2814	2959	3400	2962		3336	3274	2784	2911	2909	2545	3183	3132		2967	2813	2655	2487	2403	2368	2738	2660		2605	2242	2115
133	133.5	2498	3015	2237	2483	2544	2372	2953	2593		3065	3227	2349	2585	2829	2493	3318	2701		3245	3256	2566	2846	2784	2893	3333	2924		3387	3126	2589	2915	2823	2557	3173	3099		2945	2670	2553	2477	2287	2392	2739	2695		2705	2206	2276
134	134.5	2364	2887	2198	2424	2482	2314	2884	2474		2958	2892	2236	2562	2629	2438	3154	2607		3155	3140	2473	2686	2690	2887	3162	2944		3224	2931	2600	2739	2754	2606	3196	2921		2801	2715	2523	2331	2291	2365	2691	2627		2565	2237	2207
135	135.5	2348	2676	2117	2377	2547	2247	2809	2444		2784	2757	2254	2494	2553	2434	3085	2363		3128	3039	2356	2583	2603	2752	3187	2740		3194	2830	2405	2690	2707	2510	3074	2844		2717	2577	2500	2299	2238	2198	2589	2530		2349	2224	2188
136	136.5	2222	2616	1947	2198	2365	2171	2634	2487		2756	2571	2084	2392	2507	2334	3092	2399		3048	2900	2253	2550	2594	2680	3127	2772		3204	2683	2419	2777	2588	2540	3089	2755		2780	2527	2458	2211	2259	2222	2593	2570		2333	1954	2048
137	137.5	2235	2437	1983	2194	2269	2116	2663	2332		2710	2552	1983	2328	2508	2321	2937	2329		3041	2827	2257	2469	2568	2552	3013	2668		3116	2628	2389	2608	2559	2281	2989	2824		2641	2554	2391	2251	2197	2113	2589	2502		2284	2060	2006
138	138.5	2205	2343	1829	2095	2209	2030	2469	2188		2695	2340	1869	2267	2306	2227	2915	2252		2987	2671	2269	2481	2414	2534	2978	2678		3058	2728	2277	2603	2497	2326	2871	2748		2504	2532	2389	2193	2173	2093	2431	2479		2248	2083	2018
139	139.5	2090	2292	1767	2088	2092	1902	2491	2155		2598	2324	1870	2309	2197	2089	2813	2159		2864	2613	2228	2422	2444	2378	2917	2575		2935	2604	2198	2533	2449	2378	2936	2681		2543	2454	2338	2091	1972	2045	2452	2431		2165	2027	2032
140	140.5	2113	2155	1739	2114	2003	1896	2391	2079		2435	2321	1776	2148	2184	1990	2794	2050		2834	2588	2140	2380	2326	2337	2844	2378		2840	2581	2262	2398	2342	2218	2844	2552		2458	2374	2283	2084	1991	2073	2278	2295		2075	1984	2017
141	141.5	2079	2041	1638	2041	1965	1756	2357	1989		2412	2082	1728	2076	2002	1925	2794	1985		2778	2458	2075	2278	2289	2310	2813	2413		2901	2578	2140	2439	2248	2146	2869	2578		2403	2337	2200	2083	1945	2009	2307	2301		2033	1946	1930
142	142.5	2060	2047	1595	1958	1791	1697	2457	1886		2314	2081	1706	1951	1873	1782	2687	1977		2570	2376	1982	2257	2177	2205	2736	2388		2738	2464	1961	2339	2296	2082	2667	2483		2388	2382	2197	2009	1991	1929	2239	2312		2111	2033	1886
143	143.5	1910	1965	1570	1827	1818	1629	2212	1919		2200	2065	1595	1982	1845	1804	2511	1969		2576	2385	1799	2168	2210	2164	2633	2349		2732	2484	1877	2292	2249	2141	2777	2437		2328	2272	2169	1948	1982	2045	2221	2181		1983	1993	1964
144	144.5	1918	1944	1471	1763	1825	1601	2196	1805		2131	1927	1533	1822	1825	1715	2536	1958		2570	2158	1726	2141	2152	2047	2699	2256		2659	2418	1843	2252	2295	1974	2526	2366		2340	2223	2026	1950	1998	1917	2206	2223		2006	1887	1921
145	145.5	1887	1776	1409	1720	1808	1489	2120	1749		2088	1759	1459	1840	1898	1589	2446	1769		2483	2117	1706	2045	2082	1978	2470	2099		2643	2448	1860	2158	2233	2098	2634	2305		2317	2180	2002	1959	2013	1902	2153	2158		1969	1820	1855
146	146.5	1709	1634	1407	1653	1747	1459	2019	1697		1994	1660	1438	1677	1734	1568	2383	1845		2342	2082	1554	2030	2019	1916	2465	2075		2650	2314	1702	2080	2108	1979	2576	2275		2277	2090	2018	1836	1814	1865	2157	2008		1874	1793	1748
147	147.5	1697	1664	1364	1656	1644	1384	2059	1609		1981	1585	1398	1647	1663	1457	2304	1721		2315	1837	1563	1955	1939	1849	2418	2008		2613	2224	1720	2030	2043	1966	2498	2270		2254	2067	1908	1790	1811	1853	2049	2112		1876	1800	1756
148	148.5	1692	1457	1295	1546	1503	1256	1886	1554		1882	1485	1357	1520	1576	1316	2238	1642		2307	1840	1540	1911	1839	1802	2326	1871		2412	2267	1751	2021	2027	1869	2369	2196		2215	2044	1909	1821	1857	1832	2181	2095		1858	1802	1709
149	149.5	1632	1478	1271	1452	1534	1348	1798	1520		1810	1522	1361	1566	1500	1386	2212	1639		2264	1807	1479	1932	1722	1771	2278	1941		2419	2222	1679	2034	1952	1846	2516	2174		2253	1942	1951	1776	1802	1847	2161	2028		1799	1677	1730
150	150.5	1533	1419	1197	1509	1460	1212	1728	1390		1758	1385	1226	1458	1455	1248	2066	1520		2300	1835	1448	1842	1621	1773	2195	1822		2499	2123	1720	1866	2056	1912	2401	2049		2184	1818	1917	1776	1735	1882	2039	1981		1831	1627	1802
151	151.5	1558	1368	1208	1409	1276	1157	1675	1393		1831	1364	1387	1401	1411	1259	2026	1497		2255	1674	1383	1813	1602	1677	2184	1804		2291	2148	1570	1892	1925	1874	2347	2025		2026	1843	1873	1771	1684	1761	1984	1989		1755	1686	1717
152	152.5	1440	1238	1137	1352	1363	1138	1675	1276		1654	1372	1269	1420	1359	1253	1988	1375		2058	1668	1404	1774	1607	1672	2080	1699		2276	2011	1527	1898	1895	1815	2263	1949		1981	1880	1801	1754	1740	1880	1911	1877		1838	1669	1678
153	153.5	1434	1183	1121	1409	1223	1051	1516	1263		1598	1301	1264	1364	1303	1131	1744	1335		2051	1582	1357	1794	1641	1608	2122	1696		2219	1967	1534	1829	1945	1796	2168	1961		2049	1762	1850	1788	1758	1828	1935	1922		1809	1575	1688
154	154.5	1370	1103	1131	1302	1232	1065	1438	1176		1510	1239	1237	1381	1315	1141	1696	1309		1989	1605	1328	1753	1505	1573	1874	1578		2164	1869	1505	1756	1949	1839	2133	1945		2023	1791	1758	1639	1693	1728	1908	1849		1725	1576	1631
155	155.5	1257	1069	1075	1334	1245	1082	1426	1196		1532	1234	1229	1298	1253	1057	1685	1263		1929	1648	1323	1628	1481	1567	1910	1663		2148	1907	1448	1756	1722	1800	2126	1900		2062	1732	1812	1671	1679	1817	1927	1857		1748	1623	1654
156	156.5	1217	1020	1024	1248	1254	1076	1343	1128		1478	1254	1136	1227	1210	1064	1557	1316		1971	1611	1304	1633	1503	1558	1796	1645		2216	1895	1453	1767	1709	1792	2055	1790		2003	1654	1719	1679	1656	1822	1833	1835		1688	1564	1669
157	157.5	1176	1055	994	1196	1126	1024	1255	1104		1424	1174	1104	1208	1167	1075	1530	1310		1842	1590	1196	1566	1502	1429	1751	1599		2038	1792	1416	1702	1743	1825	1951	1872		1987	1732	1760	1659	1571	1811	1847	1889		1686	1575	1619
158	158.5	1113	962	921	1090	1050	1040	1225	1096		1345	1150	991	1170	1174	1011	1445	1223		1869	1480	1219	1601	1501	1464	1732	1565		2034	1797	1378	1632	1721	1707	2062	1802		1933	1738	1723	1649	1617	1732	1804	1730		1679	1563	1619
159	159.5	1118	951	851	1060	1060	953	1159	1036		1383	1123	1022	1091	1103	932	1433	1132		1833	1527	1180	1505	1341	1438	1788	1529		2018	1722	1378	1720	1577	1734	1918	1821		1919	1664	1705	1608	1594	1689	1808	1814		1616	1542	1672
160	160.5	1072	910	923	1031	1014	901	1143	1059		1350	1080	980	1119	1015	902	1339	1071		1829	1438	1165	1493	1390	1330	1625	1493		1905	1615	1366	1572	1582	1711	1954	1737		1943	1648	1675	1566	1545	1712	1804	1736		1600	1504	1619
161	161.5	994	905	815	1028	1017	894	1090	1014		1318	1142	949	1070	1060	900	1221	1034		1714	1470	1202	1416	1312	1370	1607	1386		1968	1607	1298	1562	1486	1647	1903	1683		1848	1674	1641	1556	1560	1706	1681	1696		1583	1462	1572
162	162.5	989	927	811	979	947	837	1121	969		1221	1106	942	990	1029	875	1227	1008		1676	1358	1145	1390	1290	1336	1625	1457		1869	1545	1332	1552	1567	1650	1888	1708		1827	1615	1575	1530	1595	1642	1693	1712		1623	1481	1534
163	163.5	949	854	829	903	936	866	1059	1005		1167	998	953	976	917	846	1158	980		1602	1314	1114	1386	1169	1332	1502	1364		1910	1555	1283	1496	1485	1561	1787	1648		1761	1658	1666	1541	1592	1584	1662	1658		1525	1480	1567
164	164.5	900	763	806	938	818	838	1076	963		1183	942	960	962	906	828	1046	940		1534	1247	1096	1335	1184	1229	1371	1373		1813	1512	1345	1488	1512	1522	1770	1615		1752	1649	1523	1464	1497	1531	1718	1565		1527	1496	1534
165	165.5	928	729	798	934	846	768	1029	911		1146	949	925	942	914	852	1027	914		1578	1225	1045	1331	1177	1259	1414	1376		1767	1434	1150	1498	1406	1550	1722	1600		1714	1539	1562	1451	1581	1551	1631	1504		1536	1445	1502
166	166.5	917	711	751	865	802	773	966	919		1113	917	876	938	863	805	1103	900		1500	1195	1077	1311	1163	1265	1353	1317		1738	1377	1153	1406	1478	1544	1708	1416		1724	1667	1512	1448	1483	1577	1628	1558		1514	1475	1522
167	167.5	921	689	756	901	757	778	1007	896		1097	831	837	882	820	798	935	875		1471	1202	944	1259	1126	1198	1282	1261		1755	1422	1157	1439	1411	1524	1645	1442		1681	1550	1519	1465	1479	1495	1497	1551		1491	1457	1520
168	168.5	839	635	670	909	703	735	879	851		1002	842	803	952	818	744	978	838		1488	1207	1011	1213	1056	1175	1227	1157		1591	1323	1114	1453	1452	1456	1544	1402		1703	1523	1518	1365	1444	1585	1582	1490		1476	1453	1502
169	169.5	872	673	696	789	735	757	936	832		1035	805	823	940	822	697	912	810		1385	1149	936	1267	1075	1111	1266	1232		1569	1379	1059	1353	1425	1537	1515	1313		1594	1562	1437	1379	1494	1487	1497	1427		1514	1434	1469
170	170.5	860	660	674	795	673	695	876	817		895	782	749	842	809	693	965	742		1339	1124	934	1177	1059	1172	1205	1162		1573	1310	1096	1451	1363	1501	1377	1346		1611	1474	1386	1356	1511	1535	1557	1424		1378	1432	1444
171	171.5	815	530	687	781	690	704	892	765		937	725	833	845	780	712	900	751		1340	1012	932	1180	1062	1146	1073	1110		1495	1263	1044	1347	1311	1412	1441	1211		1645	1511	1390	1352	1401	1473	1517	1395		1512	1393	1501
172	172.5	827	469	637	711	686	731	805	750		857	638	709	768	734	667	868	690		1253	1023	907	1121	992	1132	1085	1094		1455	1206	993	1345	1361	1417	1350	1264		1650	1488	1399	1366	1440	1495	1513	1438		1439	1387	1438
173	173.5	852	486	594	663	620	689	840	710		892	663	708	795	687	693	862	675		1285	922	896	1110	957	1168	1044	1057		1425	1194	1079	1357	1313	1425	1286	1189		1649	1438	1342	1364	1391	1540	1457	1361		1363	1381	1390
174	174.5	798	461	548	654	586	664	798	713		837	569	714	770	669	660	818	660		1253	883	874	1074	945	1087	1012	964		1465	1085	928	1361	1324	1388	1298	1115		1518	1411	1442	1249	1377	1438	1382	1520		1334	1356	1387
175	175.5	762	389	528	619	610	678	739	634		817	531	665	741	674	637	804	621		1248	872	845	1100	954	1111	962	963		1403	1121	994	1258	1277	1410	1198	1201		1495	1378	1367	1245	1307	1534	1481	1444		1384	1295	1391
176	176.5	740	387	515	630	545	646	782	597		787	517	675	687	602	636	801	588		1190	832	823	1070	944	1135	958	939		1312	1045	961	1270	1242	1420	1217	1172		1405	1367	1340	1304	1379	1480	1301	1371		1304	1310	1421
177	177.5	733	366	476	617	571	656	840	598		775	490	640	705	650	599	743	542		1194	812	837	1030	842	1091	890	961		1320	1069	967	1215	1239	1375	1151	1120		1442	1303	1343	1301	1336	1382	1362	1356		1326	1269	1418
178	178.5	618	368	459	623	480	627	705	571		734	509	622	698	616	553	682	509		1127	791	850	1013	919	1087	906	905		1282	1011	1002	1247	1189	1278	1124	1096		1441	1381	1324	1161	1291	1424	1409	1415		1302	1246	1319
179	179.5	595	391	515	577	525	543	716	501		693	488	617	691	579	588	685	499		1088	746	824	1020	829	979	873	886		1293	994	947	1222	1098	1186	1167	1162		1400	1308	1333	1280	1292	1353	1319	1426		1270	1267	1297
180	180.5	535	329	465	560	455	600	664	433		659	465	573	647	513	529	671	525		1064	724	718	944	833	1012	864	864		1286	1048	909	1161	1150	1153	1114	1104		1444	1282	1254	1222	1215	1351	1268	1345		1302	1192	1367
181	181.5	521	353	417	551	482	530	625	452		649	459	548	640	545	558	623	436		1029	722	767	1028	838	1006	829	835		1258	1021	903	1129	1090	1205	1048	1159		1413	1281	1365	1243	1236	1367	1236	1408		1309	1239	1315
182	182.5	504	366	436	537	464	552	652	372		605	482	577	599	512	509	649	434		980	766	753	920	770	965	845	782		1267	990	921	1170	1106	1113	995	1052		1394	1266	1306	1178	1171	1291	1250	1392		1279	1179	1313
183	183.5	481	345	434	511	450	535	620	381		587	439	564	584	468	556	535	426		1061	700	728	894	772	979	801	759		1210	951	899	1082	1005	1071	1012	971		1342	1281	1284	1187	1197	1293	1173	1314		1229	1143	1301
184	184.5	451	335	442	473	413	541	531	339		584	438	574	587	472	554	548	411		993	648	704	805	711	952	808	691		1246	952	923	1035	971	1110	1009	969		1403	1254	1226	1212	1139	1288	1210	1326		1298	1156	1329
185	185.5	469	288	413	441	414	503	495	369		559	449	561	499	393	498	489	400		1083	644	745	857	730	897	803	704		1248	978	874	1041	1008	1105	948	918		1318	1297	1272	1099	1048	1308	1153	1277		1199	1183	1347
186	186.5	487	293	438	449	397	392	495	290		570	414	599	524	394	472	486	390		994	667	754	777	695	892	739	683		1143	947	857	972	991	987	932	874		1323	1241	1247	1106	1132	1232	1141	1216		1249	1093	1239
187	187.5	416	296	437	380	366	380	486	343		566	420	496	509	376	488	419	348		966	671	722	765	647	896	758	630		1095	963	912	1009	892	1044	885	819		1332	1169	1227	1130	1065	1222	1090	1234		1207	1125	1269
188	188.5	383	301	421	396	342	355	464	290		539	403	571	451	363	464	434	347		972	625	677	782	697	874	743	606		1037	864	883	970	870	1006	861	820		1334	1156	1209	1102	1093	1206	1120	1314		1215	1158	1305
189	189.5	393	273	387	372	330	393	401	285		517	399	518	459	305	430	396	337		912	601	694	771	644	846	720	635		1041	938	853	883	854	1001	850	834		1312	1172	1202	1103	1074	1186	1141	1223		1209	1111	1302
190	190.5	365	269	413	371	296	332	356	276		513	384	589	424	360	437	386	322		848	599	657	673	647	827	693	592		976	931	829	855	859	951	799	785		1290	1192	1202	1074	1078	1222	1059	1175		1254	1124	1264
191	191.5	365	258	402	378	298	341	370	275		484	376	495	382	317	433	379	308		830	615	636	692	590	847	649	616		965	853	805	876	814	990	805	803		1329	1185	1123	1074	1077	1180	1020	1171		1206	1093	1220
192	192.5	334	273	415	346	261	342	345	232		468	372	478	435	310	414	353	308		798	587	617	680	575	831	621	595		969	826	816	856	801	985	815	791		1301	1073	1143	1084	1027	1228	1021	1189		1111	1051	1263
193	193.5	320	274	373	349	269	334	348	262		466	383	483	401	319	429	316	269		762	560	617	611	592	847	599	516		940	855	855	856	760	960	740	794		1298	1065	1086	1035	1038	1147	1067	1127		1189	1115	1234
194	194.5	289	233	374	312	249	320	320	238		455	341	457	358	293	418	328	281		838	599	647	573	581	807	597	499		912	808	721	799	745	977	783	739		1239	1049	1122	998	1092	1196	1048	1131		1181	1039	1160
195	195.5	292	248	378	251	228	340	323	286		434	358	468	298	284	405	327	215		690	561	611	514	610	759	617	563		923	771	754	826	793	959	747	722		1250	1000	1065	1127	1012	1091	997	1122		1194	1112	1233
196	196.5	272	217	351	221	244	326	285	253		392	325	488	345	272	361	309	238		711	526	626	566	545	762	529	508		942	817	735	792	755	932	702	678		1302	952	1138	973	1009	1137	1031	1126		1158	1121	1159
197	197.5	229	215	366	253	209	322	290	223		400	347	475	329	273	419	282	191		729	508	595	497	557	719	491	483		971	830	827	745	693	873	728	682		1320	912	1125	1046	1057	1162	1034	1131		1148	1113	1234
198	198.5	205	231	386	201	239	309	272	193		361	326	485	326	255	343	257	216		691	520	592	488	583	658	504	424		914	777	745	693	665	882	708	663		1186	956	1039	1037	1064	1092	995	1121		1153	1052	1253
199	199.5	221	204	346	235	204	298	244	214		363	349	459	285	276	320	250	211		705	485	547	511	540	632	540	422		888	822	732	704	672	833	664	670		1218	966	1062	992	1021	1117	973	1043		1110	1078	1203
200	200.5	214	189	357	178	215	277	246	182		367	305	459	336	225	309	260	191		655	551	516	469	516	639	503	387		810	803	694	750	703	907	715	671		1179	883	1079	1020	1003	1156	922	1068		1111	1018	1145
201	201.5	211	220	349	231	190	276	269	185		330	324	438	339	244	301	251	207		677	467	452	474	506	659	450	411		888	786	653	727	702	833	643	621		1173	878	1023	1012	1023	1030	1027	1014		1169	1032	1189
202	202.5	193	197	348	209	188	250	239	179		324	298	488	320	220	244	218	230		665	458	512	460	448	651	482	403		847	771	649	745	647	880	592	593		1166	877	1085	1003	981	1094	934	1021		1085	1026	1138
203	203.5	212	200	308	177	190	218	251	144		287	288	455	305	237	216	228	191		673	517	503	506	477	625	427	373		840	812	653	743	671	837	612	577		1139	868	1056	1045	987	1107	957	1048		1100	1029	1149
204	204.5	197	188	346	192	197	193	276	143		272	325	470	305	195	233	194	188		681	507	484	484	463	630	474	334		859	729	693	668	663	865	625	621		1136	882	992	941	1004	1111	963	1046		1107	1029	1132
205	205.5	206	212	349	170	190	185	235	119		286	300	456	325	210	197	180	185		598	437	425	480	466	568	421	323		805	760	670	683	639	837	568	546		1136	876	1004	1044	987	1048	994	1000		1099	1051	1044
206	206.5	188	233	326	196	184	170	221	119		268	311	429	299	207	197	192	212		611	508	484	427	471	527	401	345		867	752	665	634	624	793	597	517		1073	819	981	927	957	1003	935	1003		1093	1012	1143
207	207.5	206	199	309	156	183	161	248	119		293	334	452	292	215	187	127	176		698	449	449	426	428	508	316	327		817	748	723	652	651	843	576	546		1022	874	992	985	984	1029	979	986		1082	998	1102
208	208.5	182	241	311	145	155	139	183	109		272	304	434	305	198	192	122	181		630	388	414	438	441	501	332	312		776	734	615	609	614	768	545	534		1042	889	990	991	1034	1033	963	934		1114	987	1117
209	209.5	200	158	318	158	162	119	185	102		255	281	428	299	216	203	125	203		643	365	462	444	433	450	292	281		752	651	645	601	607	810	551	496		1150	806	962	995	907	1017	934	996		1085	1040	1130
210	210.5	189	142	309	162	164	112	147	96		275	228	431	264	216	178	131	153		605	384	442	404	438	424	295	275		753	661	637	586	627	818	529	549		1037	837	945	947	931	1041	897	934		1060	1004	1121
211	211.5	188	130	309	142	169	81	155	88		261	241	431	277	194	169	100	160		621	401	397	422	405	400	313	273		747	633	652	616	650	819	529	514		1015	844	927	923	914	1023	945	995		1056	988	1098
212	212.5	183	143	322	164	147	79	111	68		241	241	428	279	200	143	106	153		628	373	422	425	379	430	298	276		735	644	647	583	550	796	522	546		1062	806	938	940	967	992	939	971		1073	1021	1033
213	213.5	188	143	280	133	154	73	145	108		237	236	388	225	201	138	105	105		549	374	398	404	333	363	291	250		763	646	611	552	626	837	559	509		1020	839	903	935	861	1009	923	903		1099	1012	1080
214	214.5	184	121	309	162	163	73	142	83		229	191	326	249	162	138	105	100		532	366	369	403	376	368	298	253		702	624	616	553	613	732	493	518		1002	851	826	989	941	997	952	943		1083	1001	988
215	215.5	181	139	279	152	146	83	115	79		227	224	340	238	184	121	89	87		562	341	363	423	329	405	302	245		685	580	612	527	602	760	535	452		1019	864	833	985	915	1009	926	931		1083	920	1112
216	216.5	175	122	274	148	159	68	141	75		215	223	319	229	170	116	88	90		537	335	367	415	333	390	286	256		649	611	555	519	624	747	493	476		997	763	854	880	872	973	928	885		1018	984	1052
217	217.5	194	137	302	142	126	53	135	67		230	211	310	243	153	88	94	88		501	352	347	396	331	369	254	242		708	644	580	555	559	762	512	455		1009	855	895	935	881	926	914	883		1042	918	1073
218	218.5	167	131	304	144	132	49	136	71		181	194	302	244	172	71	74	73		506	307	337	404	306	314	257	238		658	583	583	549	560	735	499	401		1021	811	876	902	889	968	904	908		1028	950	1002
219	219.5	183	114	272	152	128	62	124	62		155	188	287	229	151	95	76	82		541	280	306	412	293	305	266	245		645	588	589	526	560	751	463	424		976	829	856	913	860	1010	870	942		1022	959	991
220	220.5	169	94	267	133	129	42	130	53		180	182	284	215	150	79	87	81		449	297	342	365	265	274	269	234		639	580	539	505	550	752	437	470		1003	708	798	913	833	923	953	893		1050	963	1038
221	221.5	175	110	283	116	122	55	127	65		165	181	271	251	156	92	81	81		449	231	305	386	289	278	230	231		613	543	553	527	516	710	482	434		1019	793	844	902	850	901	894	836		1014	951	1033
222	222.5	182	105	253	91	116	51	122	72		174	171	260	222	141	93	64	75		467	234	311	376	271	257	213	195		636	551	561	480	476	679	397	383		940	765	823	915	788	967	877	886		1012	934	984
223	223.5	173	90	279	101	115	50	104	52		155	192	256	250	128	79	54	81		430	248	306	343	252	228	216	219		645	532	528	487	510	653	465	414		937	812	866	919	826	928	884	932		1005	969	1016
224	224.5	162	102	283	99	95	39	90	62		144	155	241	252	123	92	83	69		407	240	303	335	230	189	205	229		606	574	513	464	450	643	413	398		968	759	812	860	802	945	900	800		990	934	924
225	225.5	180	102	252	99	95	57	102	59		137	154	235	208	124	72	67	84		368	232	298	331	248	205	206	201		571	553	511	467	486	684	411	381		874	717	782	885	845	834	814	880		1033	934	958
226	226.5	148	96	250	94	82	42	96	64		107	141	178	252	95	79	76	71		356	244	278	304	267	203	211	200		582	531	507	465	443	604	417	385		956	763	770	881	872	931	891	863		965	901	941
227	227.5	111	93	230	90	72	30	105	54		114	154	181	225	100	85	60	82		341	220	281	301	239	191	201	176		575	542	488	445	428	622	420	335		901	730	791	839	773	869	904	866		989	893	909
228	228.5	114	97	220	83	62	33	91	64		113	126	201	218	111	88	62	70		308	220	304	301	228	207	200	190		584	550	521	473	440	601	399	374		852	756	725	869	826	886	845	825		922	909	967
229	229.5	121	72	221	76	60	44	86	58		122	139	198	185	99	73	66	80		262	232	274	268	223	158	176	189		528	516	461	406	437	596	421	339		865	774	750	820	756	900	839	798		927	889	931
230	230.5	109	56	227	64	44	32	92	59		85	131	177	144	101	85	75	65		253	208	305	239	222	173	232	183		550	495	492	441	425	618	394	331		893	716	727	847	802	875	824	841		935	840	942
231	231.5	79	49	178	53	45	40	98	57		78	96	187	106	92	84	76	79		223	230	288	199	208	181	182	167		521	487	490	438	424	594	405	345		919	738	758	860	771	838	860	820		918	866	901
232	232.5	90	36	190	59	55	40	86	53		90	102	192	106	111	57	59	71		224	203	267	194	184	156	195	174		522	482	461	467	401	507	414	364		871	718	747	842	716	817	820	778		950	908	938
233	233.5	105	36	184	43	48	30	72	55		85	106	190	103	92	66	54	55		236	208	278	216	222	133	202	168		505	449	480	434	391	524	393	353		851	740	696	861	778	845	841	798		901	855	847
234	234.5	87	33	173	43	40	36	57	40		47	89	150	93	94	63	77	63		212	200	284	197	181	122	197	155		508	474	492	439	394	499	397	311		867	743	696	802	792	834	835	798		912	898	906
235	235.5	81	38	139	43	44	43	77	48		43	88	154	94	87	53	64	54		211	192	319	172	206	136	201	152		522	459	530	450	394	482	392	324		832	686	748	844	769	852	816	740		945	856	893
236	236.5	94	17	122	29	49	34	61	40		54	78	172	90	81	50	59	55		234	214	245	158	184	140	201	140		514	407	459	425	372	491	393	315		820	721	669	840	739	790	802	748		887	893	871
237	237.5	92	19	137	39	47	27	62	40		62	84	139	95	83	50	72	43		232	183	235	162	186	145	183	122		473	457	459	410	356	442	366	286		818	675	643	793	717	834	797	732		934	863	887
238	238.5	88	20	119	35	43	20	70	22		43	78	146	78	88	46	62	46		213	195	219	158	182	126	165	119		458	421	402	428	358	459	354	280		841	721	657	816	730	856	804	741		893	820	913
239	239.5	77	16	121	40	40	17	66	31		44	80	145	111	68	35	60	40		225	212	213	182	171	148	157	115		444	432	430	434	354	456	384	319		858	727	649	847	749	823	806	774		906	887	867
240	240.5	98	16	131	40	24	14	61	19		57	70	142	82	82	26	66	37		218	198	207	155	171	135	168	106		483	374	406	414	365	479	393	304		794	665	716	862	736	814	844	688		894	926	944
241	241.5	92	0	116	37	29	17	59	27		54	60	123	86	75	28	60	38		223	170	182	125	175	126	157	125		411	392	383	381	381	420	347	269		818	677	593	822	665	831	809	748		902	777	824
242	242.5	73	0	113	39	30	16	62	25		46	69	138	89	95	25	69	41		206	185	196	127	166	132	163	83		440	380	364	403	318	407	365	275		786	698	632	786	751	759	807	694		909	782	889
243	243.5	92	0	138	34	32	14	67	23		43	56	141	63	68	38	60	42		222	204	165	137	168	125	154	116		472	361	359	355	348	419	317	279		760	701	669	799	708	841	759	672		853	797	863
244	244.5	81	0	101	37	28	14	64	26		50	57	100	65	76	30	57	27		211	180	185	139	162	139	130	81		432	356	375	378	306	388	314	267		747	686	634	785	731	779	810	710		899	800	886
245	245.5	85	0	95	35	33	17	54	8		55	57	134	43	89	22	44	13		192	184	174	119	110	123	124	79		449	353	349	361	315	419	315	268		771	645	584	752	725	807	766	621		849	875	859
246	246.5	81	0	97	29	30	16	45	0		44	56	116	35	68	24	50	12		222	183	186	136	120	125	109	76		452	345	369	371	319	367	272	228		828	667	592	772	734	757	808	660		900	827	840
247	247.5	90	0	101	23	25	16	49	0		45	65	119	33	78	34	48	13		181	188	170	126	129	136	127	85		419	342	337	323	319	344	288	246		741	654	618	744	725	826	721	675		823	828	819
248	248.5	76	0	92	27	33	12	54	0		46	58	116	29	79	29	50	22		211	191	169	117	125	102	127	80		427	365	361	367	308	330	273	222		744	637	602	773	725	827	771	683		875	786	803
249	249.5	51	0	95	27	27	15	49	0		55	55	122	46	74	27	53	14		166	170	154	156	111	86	124	81		403	368	358	367	293	352	289	244		746	659	563	737	678	774	758	639		883	792	877
250	250.5	51	0	83	22	35	19	52	0		46	54	86	29	82	28	42	10		173	164	150	116	121	102	94	79		406	317	321	398	276	333	290	229		704	676	592	706	689	810	760	644		842	780	817
251	251.5	37	0	74	27	27	12	41	0		26	55	96	33	60	27	38	19		186	151	158	90	96	80	101	66		439	330	376	337	275	360	286	244		700	612	629	735	709	724	771	638		830	818	846
252	252.5	33	0	78	23	25	12	35	0		43	63	93	34	60	27	22	14		148	162	141	128	97	93	99	89		359	324	313	406	303	315	266	232		688	664	549	741	709	802	750	610		794	756	880
253	253.5	39	0	75	28	33	21	24	0		33	50	59	35	57	31	25	12		147	139	137	100	93	98	117	51		388	309	374	413	293	298	277	219		717	621	576	704	665	747	716	614		823	814	871
254	254.5	28	0	40	24	27	12	25	0		29	36	69	31	56	23	24	12		158	137	123	112	87	95	108	57		374	309	297	371	282	327	263	214		666	654	574	819	643	792	724	619		836	792	837
255	255.5	40	0	28	26	33	15	22	0		40	31	51	33	56	28	21	17		142	101	140	128	94	80	89	52		384	321	328	320	252	315	251	237		630	649	616	692	661	640	733	609		826	785	848
256	256.5	33	0	29	24	22	16	21	0		33	38	49	33	50	29	18	14		123	125	137	99	85	84	116	46		367	278	310	314	220	293	242	191		656	599	573	734	638	755	707	605		798	810	815
257	257.5	38	0	32	27	29	9	18	0		33	36	42	9	28	25	25	16		130	108	129	116	95	88	116	51		324	283	338	272	245	301	275	195		652	591	601	729	623	734	685	628		778	730	844
258	258.5	30	0	39	25	13	18	26	0		34	36	51	20	24	29	24	13		111	113	109	110	102	72	93	56		332	281	302	314	247	268	246	210		625	629	584	727	637	707	656	682		801	782	817
259	259.5	36	0	24	26	11	12	24	0		38	30	61	13	17	24	16	10		141	99	122	100	87	59	107	64		338	267	331	284	233	272	255	203		638	615	591	751	636	722	701	570		794	751	763
260	260.5	34	0	28	27	12	16	15	0		32	32	51	13	12	25	19	17		112	78	102	118	66	70	102	41		325	244	286	276	245	299	261	199		646	612	538	722	612	669	698	605		745	843	796
261	261.5	35	0	21	23	12	13	21	0		34	36	50	16	9	27	29	17		125	96	118	109	72	64	101	62		294	260	294	269	228	259	229	186		661	605	531	700	586	701	698	565		714	762	807
262	262.5	12	0	31	26	13	16	27	0		20	37	48	12	15	33	22	12		112	81	111	89	76	58	114	39		297	253	314	272	197	259	258	171		646	621	519	691	634	697	672	578		727	774	822
263	263.5	16	0	34	1	11	14	23	0		10	32	57	17	11	21	20	13		134	102	98	77	86	66	96	48		268	226	299	254	200	307	232	199		601	615	520	700	614	636	745	625		752	752	778
264	264.5	19	0	28	0	12	13	19	0		18	33	30	13	11	30	15	10		118	80	119	95	79	65	100	57		316	218	293	293	248	251	247	184		634	615	541	673	598	634	654	597		838	779	807
265	265.5	11	0	31	0	9	2	15	0		19	29	33	4	13	22	21	19		120	86	113	104	77	58	107	49		253	199	291	249	253	238	254	183		606	613	468	698	616	643	606	595		743	754	764
266	266.5	15	0	26	0	14	0	22	0		14	39	22	0	12	21	30	16		83	94	111	88	67	73	94	53		265	204	258	267	182	241	231	178		616	573	503	628	569	592	631	537		732	783	770
267	267.5	19	0	24	0	11	0	29	0		8	29	34	0	11	17	19	7		100	78	83	99	84	66	94	47		291	198	299	246	223	250	216	168		601	584	473	644	596	605	641	606		706	743	748
268	268.5	12	0	32	0	14	0	19	0		19	33	26	0	11	14	17	16		81	97	90	95	63	54	91	35		257	195	278	270	225	214	241	158		603	543	479	650	598	619	639	603		718	750	742
269	269.5	11	0	29	0	9	0	17	0		13	35	33	0	12	12	21	13		96	78	97	77	86	34	87	37		264	219	279	259	225	241	226	184		580	585	476	633	579	605	628	605		726	718	743
270	270.5	19	0	18	0	13	0	21	0		15	30	28	0	12	10	22	14		85	86	101	84	77	32	93	45		227	210	255	240	205	223	216	172		606	591	480	597	583	580	620	557		743	826	750
271	271.5	18	0	33	0	12	0	22	0		14	19	28	0	8	15	23	12		88	98	96	92	65	50	89	29		249	184	250	257	193	212	226	177		602	594	470	596	552	607	587	552		729	729	738
272	272.5	11	0	32	0	8	0	23	0		15	21	30	0	14	17	16	17		72	67	89	98	69	36	93	28		267	194	252	230	195	199	216	173		558	538	463	596	574	549	635	578		749	726	772
273	273.5	15	0	25	0	13	0	17	0		16	21	32	0	12	15	17	10		76	85	88	88	83	42	76	34		240	193	271	243	197	233	194	151		603	518	429	588	531	616	603	525		712	766	739
274	274.5	14	0	29	0	13	0	16	0		15	15	25	0	11	8	22	12		79	93	103	93	72	46	80	40		257	217	255	238	212	206	210	172		563	544	412	576	572	559	558	573		736	791	789
275	275.5	18	0	22	0	10	0	21	0		12	20	32	0	11	15	21	16		58	90	85	80	80	43	93	31		237	197	223	233	181	192	195	168		587	519	429	568	536	578	581	538		737	744	765
276	276.5	13	0	28	0	10	0	22	0		12	20	21	0	11	14	22	12		76	69	83	95	59	33	90	27		240	177	217	236	155	186	193	173		595	541	437	575	545	596	547	555		738	766	709
277	277.5	15	0	27	0	14	0	21	0		19	16	26	0	11	14	17	13		65	84	99	82	73	39	84	37		237	212	200	225	164	179	180	173		551	533	407	577	562	530	593	515		712	747	742
278	278.5	15	0	24	0	12	0	17	0		12	19	36	0	8	11	19	13		68	81	84	97	75	37	85	39		228	198	201	225	168	192	192	168		541	475	459	536	552	544	561	546		747	745	743
279	279.5	13	0	32	0	4	0	20	0		10	19	24	0	0	10	21	9		67	66	94	71	83	35	84	30		204	193	203	229	141	194	172	154		524	491	407	580	517	542	529	493		633	766	724
280	280.5	11	0	21	0	0	0	21	0		20	14	27	0	0	18	22	14		53	64	93	98	70	41	89	27		220	214	197	205	153	190	165	164		512	492	433	560	530	543	544	469		704	739	743
281	281.5	20	0	31	0	0	0	21	0		8	14	27	0	0	13	15	15		51	62	88	84	54	48	82	31		196	191	196	210	167	198	176	157		550	533	437	555	518	570	538	510		693	766	710
282	282.5	8	0	22	0	0	0	13	0		21	25	34	0	0	8	22	11		53	60	88	70	59	40	85	36		216	176	179	232	167	180	161	169		511	522	405	499	488	550	539	506		736	746	689
283	283.5	18	0	33	0	0	0	24	0		11	12	22	0	0	15	14	11		59	69	89	71	59	31	85	36		227	204	201	212	156	184	156	176		514	469	422	569	507	539	511	478		780	674	717
284	284.5	14	0	20	0	0	0	15	0		15	17	25	0	0	18	22	16		59	61	82	77	66	38	84	26		200	213	194	227	164	170	150	168		517	523	393	517	478	513	505	483		728	757	739
285	285.5	14	0	29	0	0	0	21	0		12	23	23	0	0	7	20	12		40	61	82	47	50	41	74	30		142	206	182	203	166	156	164	141		533	507	383	542	525	530	526	467		657	715	696
286	286.5	14	0	13	0	0	0	20	0		15	11	31	0	0	14	18	12		23	69	72	51	55	33	62	33		153	167	193	210	144	185	174	166		521	469	389	461	512	542	517	441		722	674	662
287	287.5	13	0	36	0	0	0	19	0		2	21	30	0	0	17	18	10		4	61	80	60	57	35	69	29		155	209	210	179	152	159	157	156		482	495	399	472	531	506	482	458		680	725	649
288	288.5	0	0	31	0	0	0	18	0		0	15	25	0	0	8	20	19		3	57	76	57	60	42	80	40		159	220	175	197	153	161	135	175		451	482	350	550	474	540	487	447		622	697	702
289	289.5	0	0	19	0	0	0	20	0		0	16	26	0	0	13	15	10		1	63	65	56	62	43	52	24		189	198	185	205	154	191	167	135		474	491	379	459	487	510	470	453		690	691	644
290	290.5	0	0	24	0	0	0	14	0		0	18	19	0	0	13	19	9		4	66	73	51	58	35	72	39		147	197	147	192	147	160	142	176		470	478	418	470	504	498	442	410		654	693	612
291	291.5	0	0	20	0	0	0	20	0		0	16	29	0	0	10	21	17		4	60	66	58	46	36	78	24		151	209	173	192	152	157	138	161		463	500	382	509	476	482	449	389		662	662	667
292	292.5	0	0	28	0	0	0	21	0		0	15	29	0	0	17	17	9		3	68	81	44	47	28	62	35		139	183	175	202	148	150	148	152		458	472	364	444	522	475	417	408		658	664	608
293	293.5	0	0	27	0	0	0	17	0		0	20	29	0	0	12	17	13		3	60	69	58	53	24	50	28		158	189	151	163	143	178	143	168		497	483	363	416	480	480	416	440		692	637	612
294	294.5	0	0	32	0	0	0	16	0		0	14	24	0	0	13	21	12		0	57	52	58	50	30	75	32		126	186	134	185	147	134	142	130		466	486	411	425	470	478	400	392		663	670	590
295	295.5	0	0	17	0	0	0	21	0		0	16	7	0	0	7	13	10		5	66	56	54	35	27	61	24		151	198	117	175	122	147	126	127		485	472	354	424	475	457	449	405		667	657	596
296	296.5	0	0	21	0	0	0	14	0		0	16	12	0	0	0	23	17		3	58	64	52	41	30	66	34		149	167	134	197	144	142	134	144		441	494	380	424	435	452	436	394		630	637	607
297	297.5	0	0	28	0	0	0	22	0		0	17	9	0	0	0	15	10		2	58	60	50	47	34	75	27		126	176	126	166	131	123	106	133		441	464	368	432	440	425	394	409		652	610	559
298	298.5	0	0	21	0	0	0	15	0		0	0	18	0	0	0	18	10		2	54	51	52	42	15	65	11		139	170	123	160	135	111	109	106		420	406	377	414	453	415	416	367		647	638	611
299	299.5	0	0	34	0	0	0	18	0		0	0	7	0	0	0	19	10		1	72	38	54	43	26	67	14		142	164	131	161	130	127	104	136		422	475	357	455	426	410	375	366		642	626	572
300	300.5	0	0	21	0	0	0	17	0		0	0	8	0	0	0	17	0		3	51	37	49	39	26	56	9		129	138	133	147	147	112	125	103		433	465	388	411	444	419	376	376		617	601	578
301	301.5	0	0	23	0	0	0	17	0		0	0	5	0	0	0	17	0		3	42	45	49	49	25	68	18		138	136	127	141	121	128	121	118		473	467	335	380	430	364	350	351		623	642	519
302	302.5	0	0	15	0	0	0	18	0		0	0	17	0	0	0	17	0		3	50	48	51	40	24	45	11		119	130	115	116	143	112	98	109		420	452	366	398	443	389	354	368		643	640	516
303	303.5	0	0	28	0	0	0	18	0		0	0	14	0	0	0	0	0		1	41	37	53	37	28	59	9		148	155	114	124	111	126	95	119		440	491	395	356	403	416	359	353		638	616	540
304	304.5	0	0	31	0	0	0	1	0		0	0	6	0	0	0	0	0		1	42	42	29	39	26	36	19		124	136	116	117	128	103	93	110		456	448	362	402	373	405	382	368		610	614	561
305	305.5	0	0	24	0	0	0	0	0		0	0	8	0	0	0	0	0		2	33	42	27	52	27	37	11		125	132	96	110	91	117	85	132		465	466	341	383	398	346	340	349		641	590	572
306	306.5	0	0	11	0	0	0	0	0		0	0	14	0	0	0	0	0		2	63	39	19	42	25	24	10		139	134	94	118	104	125	92	97		422	456	383	358	425	405	348	365		616	626	519
307	307.5	0	0	32	0	0	0	0	0		0	0	9	0	0	0	0	0		0	42	46	6	35	17	36	15		105	152	98	106	113	109	86	99		431	448	369	340	408	339	353	347		614	577	575
308	308.5	0	0	22	0	0	0	0	0		0	0	10	0	0	0	0	0		0	31	27	18	38	27	28	12		121	125	99	135	114	107	99	107		423	471	323	325	379	377	327	369		639	647	553
309	309.5	0	0	26	0	0	0	0	0		0	0	8	0	0	0	0	0		0	46	53	13	45	25	25	11		115	133	102	113	95	119	91	109		407	481	323	347	398	360	371	370		601	608	503
310	310.5	0	0	20	0	0	0	0	0		0	0	13	0	0	0	0	0		0	34	33	12	43	29	30	16		116	131	89	117	100	114	84	87		414	438	307	354	374	316	339	326		661	609	488
311	311.5	0	0	24	0	0	0	0	0		0	0	8	0	0	0	0	0		0	45	48	18	33	24	35	9		108	147	95	93	102	116	92	97		417	471	327	332	394	349	315	320		534	616	502
312	312.5	0	0	19	0	0	0	0	0		0	0	12	0	0	0	0	0		0	51	35	12	31	8	29	16		93	135	100	107	104	104	94	83		377	458	315	337	382	351	334	345		600	593	472
313	313.5	0	0	28	0	0	0	0	0		0	0	9	0	0	0	0	0		0	34	39	7	25	9	29	11		93	116	91	110	120	79	96	91		400	442	316	345	411	333	283	333		596	603	457
314	314.5	0	0	20	0	0	0	0	0		0	0	11	0	0	0	0	0		0	44	42	13	30	17	33	12		56	144	78	122	83	87	84	79		384	450	300	319	373	317	274	346		619	574	483
315	315.5	0	0	26	0	0	0	0	0		0	0	9	0	0	0	0	0		0	27	28	14	26	10	23	9		74	115	91	125	94	87	77	79		418	426	326	326	380	330	325	344		579	572	495
316	316.5	0	0	21	0	0	0	0	0		0	0	11	0	0	0	0	0		0	29	25	15	29	12	35	0		73	137	67	105	89	68	102	77		396	422	312	345	364	349	280	310		622	554	515
317	317.5	0	0	24	0	0	0	0	0		0	0	10	0	0	0	0	0		0	28	29	12	26	17	25	0		66	134	65	110	90	71	87	80		388	409	315	307	402	350	267	333		583	614	498
318	318.5	0	0	19	0	0	0	0	0		0	0	5	0	0	0	0	0		0	28	13	9	28	9	32	0		69	137	76	116	90	63	90	79		403	463	298	322	389	301	319	291		569	581	498
319	319.5	0	0	18	0	0	0	0	0		0	0	0	0	0	0	0	0		0	26	15	15	28	15	35	0		67	123	63	95	94	82	71	77		400	420	282	356	402	331	278	300		539	568	498
320	320.5	0	0	14	0	0	0	0	0		0	0	0	0	0	0	0	0		0	29	15	13	31	12	27	0		51	132	64	100	93	53	55	50		410	440	302	340	369	275	252	276		595	527	479
321	321.5	0	0	10	0	0	0	0	0		0	0	0	0	0	0	0	0		0	37	16	12	24	7	26	0		57	126	77	113	93	69	62	79		381	383	259	270	376	304	281	288		522	547	464
322	322.5	0	0	14	0	0	0	0	0		0	0	0	0	0	0	0	0		0	27	15	10	27	16	25	0		61	117	63	92	93	56	67	65		376	416	277	333	378	302	286	252		559	599	470
323	323.5	0	0	12	0	0	0	0	0		0	0	0	0	0	0	0	0		0	23	17	13	28	16	35	0		49	122	74	107	82	72	57	76		335	418	273	292	355	337	289	273		514	570	495
324	324.5	0	0	13	0	0	0	0	0		0	0	0	0	0	0	0	0		0	17	21	15	28	9	37	0		53	134	58	95	79	67	49	60		338	419	296	323	362	304	274	273		560	549	466
325	325.5	0	0	13	0	0	0	0	0		0	0	0	0	0	0	0	0		0	8	12	7	22	12	22	0		60	132	78	103	68	63	59	70		342	411	317	273	363	305	270	282		585	538	460
326	326.5	0	0	10	0	0	0	0	0		0	0	0	0	0	0	0	0		0	13	9	14	33	9	33	0		54	134	66	85	90	53	56	68		326	407	286	247	355	323	261	256		508	521	433
327	327.5	0	0	12	0	0	0	0	0		0	0	0	0	0	0	0	0		0	17	17	13	22	10	28	0		57	123	67	83	74	71	55	73		331	400	273	286	349	290	256	278		529	518	422
328	328.5	0	0	11	0	0	0	0	0		0	0	0	0	0	0	0	0		0	15	19	14	11	19	26	0		53	121	47	79	82	71	58	62		302	395	267	274	369	285	266	260		541	524	457
329	329.5	0	0	13	0	0	0	0	0		0	0	0	0	0	0	0	0		0	6	19	6	9	11	13	0		46	109	56	74	61	64	44	73		331	387	267	266	373	269	272	258		543	534	467
330	330.5	0	0	11	0	0	0	0	0		0	0	0	0	0	0	0	0		0	10	12	17	12	13	10	0		36	100	46	66	83	63	42	59		292	398	286	270	358	306	290	249		510	516	444
331	331.5	0	0	0	0	0	0	0	0		0	0	0	0	0	0	0	0		0	9	9	9	2	7	12	0		41	118	40	64	83	54	29	71		280	392	288	260	348	286	263	284		555	579	437
332	332.5	0	0	0	0	0	0	0	0		0	0	0	0	0	0	0	0		0	12	18	12	0	14	11	0		45	105	43	59	56	64	41	59		278	411	272	251	342	274	239	265		504	506	422
333	333.5	0	0	0	0	0	0	0	0		0	0	0	0	0	0	0	0		0	12	17	14	0	17	12	0		35	110	42	60	80	66	41	55		291	392	256	270	303	302	229	215		557	497	443
334	334.5	0	0	0	0	0	0	0	0		0	0	0	0	0	0	0	0		0	16	18	10	0	8	14	0		39	111	40	71	96	46	37	53		281	393	247	282	287	296	260	220		573	452	426
335	335.5	0	0	0	0	0	0	0	0		0	0	0	0	0	0	0	0		0	11	12	14	0	11	8	0		34	77	31	60	65	52	36	53		271	374	259	284	344	254	221	196		520	481	447
336	336.5	0	0	0	0	0	0	0	0		0	0	0	0	0	0	0	0		0	6	15	9	0	13	9	0		47	86	46	46	73	43	37	60		291	382	243	239	278	231	225	219		526	502	396
337	337.5	0	0	0	0	0	0	0	0		0	0	0	0	0	0	0	0		0	7	11	11	0	9	14	0		36	89	34	59	94	38	37	56		272	395	260	237	294	252	254	223		484	515	447
338	338.5	0	0	0	0	0	0	0	0		0	0	0	0	0	0	0	0		0	12	20	14	0	17	12	0		40	91	39	67	58	53	33	44		260	326	268	269	323	255	204	218		489	470	400
339	339.5	0	0	0	0	0	0	0	0		0	0	0	0	0	0	0	0		0	17	13	8	0	11	17	0		44	64	42	60	72	49	27	63		226	356	213	236	310	216	252	187		494	490	418
340	340.5	0	0	0	0	0	0	0	0		0	0	0	0	0	0	0	0		0	14	14	9	0	7	5	0		25	60	40	60	81	40	21	58		228	357	229	221	293	243	237	203		454	489	440
341	341.5	0	0	0	0	0	0	0	0		0	0	0	0	0	0	0	0		0	3	12	17	0	13	9	0		43	67	44	52	64	49	24	49		243	349	233	231	288	269	221	225		462	471	399
342	342.5	0	0	0	0	0	0	0	0		0	0	0	0	0	0	0	0		0	11	13	8	0	16	11	0		26	55	33	54	59	49	26	54		221	322	218	230	262	229	193	197		457	458	374
343	343.5	0	0	0	0	0	0	0	0		0	0	0	0	0	0	0	0		0	10	22	15	0	9	12	0		27	49	35	73	73	41	22	48		245	339	197	238	283	270	226	203		465	428	433
344	344.5	0	0	0	0	0	0	0	0		0	0	0	0	0	0	0	0		0	10	9	9	0	9	17	0		22	62	35	55	58	45	27	60		211	332	251	242	277	224	200	189		443	413	426
345	345.5	0	0	0	0	0	0	0	0		0	0	0	0	0	0	0	0		0	14	18	13	0	16	7	0		25	67	43	40	63	52	23	48		247	310	219	220	289	207	240	179		405	432	374
346	346.5	0	0	0	0	0	0	0	0		0	0	0	0	0	0	0	0		0	11	12	10	0	11	10	0		18	53	39	45	77	40	21	41		216	297	205	250	268	221	217	194		414	400	419
347	347.5	0	0	0	0	0	0	0	0		0	0	0	0	0	0	0	0		0	11	14	9	0	10	8	0		21	39	46	46	49	48	29	43		205	311	200	241	260	231	194	176		435	448	389
348	348.5	0	0	0	0	0	0	0	0		0	0	0	0	0	0	0	0		0	3	18	5	0	14	15	0		21	63	33	52	57	46	23	43		220	289	226	201	287	228	208	177		451	407	431
349	349.5	0	0	0	0	0	0	0	0		0	0	0	0	0	0	0	0		0	17	9	0	0	10	15	0		18	56	38	45	66	45	24	37		212	289	214	193	242	218	214	190		392	443	389
350	350.5	0	0	0	0	0	0	0	0		0	0	0	0	0	0	0	0		0	13	17	0	0	9	6	0		20	54	35	50	51	43	21	48		216	288	208	187	248	216	208	184		413	437	380
351	351.5	0	0	0	0	0	0	0	0		0	0	0	0	0	0	0	0		0	9	18	0	0	16	11	0		18	57	31	47	67	44	25	46		163	291	211	189	261	214	190	172		433	436	419
352	352.5	0	0	0	0	0	0	0	0		0	0	0	0	0	0	0	0		0	6	11	0	0	8	11	0		20	67	46	44	51	45	26	41		222	315	221	197	235	229	170	182		406	390	386
353	353.5	0	0	0	0	0	0	0	0		0	0	0	0	0	0	0	0		0	14	15	0	0	11	14	0		21	45	35	44	64	42	22	45		231	275	217	207	242	217	171	163		390	397	369
354	354.5	0	0	0	0	0	0	0	0		0	0	0	0	0	0	0	0		0	10	15	0	0	13	11	0		22	54	36	49	58	53	23	42		207	278	208	182	248	176	191	174		412	433	367
355	355.5	0	0	0	0	0	0	0	0		0	0	0	0	0	0	0	0		0	14	11	0	0	9	7	0		20	55	46	36	64	35	19	32		192	269	203	161	227	215	176	184		371	351	389
356	356.5	0	0	0	0	0	0	0	0		0	0	0	0	0	0	0	0		0	7	15	0	0	0	12	0		18	53	32	47	59	32	29	35		192	269	191	178	220	187	163	168		399	393	395
357	357.5	0	0	0	0	0	0	0	0		0	0	0	0	0	0	0	0		0	8	18	0	0	0	13	0		22	55	42	41	67	34	27	33		190	267	217	163	172	184	168	138		436	392	370
358	358.5	0	0	0	0	0	0	0	0		0	0	0	0	0	0	0	0		0	11	9	0	0	0	9	0		14	49	31	26	57	23	17	36		210	201	221	159	201	205	170	148		370	406	379
359	359.5	0	0	0	0	0	0	0	0		0	0	0	0	0	0	0	0		0	12	15	0	0	0	9	0		20	58	39	27	49	17	22	26		171	249	205	160	199	197	168	165		384	412	392
360	360.5	0	0	0	0	0	0	0	0		0	0	0	0	0	0	0	0		0	8	16	0	0	0	15	0		16	41	22	27	54	19	22	32		180	235	215	169	194	185	123	162		378	391	381
361	361.5	0	0	0	0	0	0	0	0		0	0	0	0	0	0	0	0		0	9	11	0	0	0	8	0		25	45	25	14	39	30	19	34		192	220	193	163	202	200	122	147		389	427	339
362	362.5	0	0	0	0	0	0	0	0		0	0	0	0	0	0	0	0		0	12	16	0	0	0	11	0		25	35	27	13	27	19	29	36		202	219	160	152	182	194	136	137		357	403	362
363	363.5	0	0	0	0	0	0	0	0		0	0	0	0	0	0	0	0		0	9	12	0	0	0	10	0		15	45	18	19	28	14	14	27		184	220	183	155	188	180	136	124		344	374	348
364	364.5	0	0	0	0	0	0	0	0		0	0	0	0	0	0	0	0		0	11	14	0	0	0	11	0		16	33	15	23	36	10	7	30		164	190	172	171	203	196	128	136		389	410	367
365	365.5	0	0	0	0	0	0	0	0		0	0	0	0	0	0	0	0		0	9	5	0	0	0	0	0		17	32	9	29	41	15	5	31		200	223	179	141	193	168	147	135		364	388	326
366	366.5	0	0	0	0	0	0	0	0		0	0	0	0	0	0	0	0		0	10	0	0	0	0	0	0		17	25	8	29	26	5	9	32		195	197	198	142	186	194	120	133		357	343	367
367	367.5	0	0	0	0	0	0	0	0		0	0	0	0	0	0	0	0		0	9	0	0	0	0	0	0		24	33	15	19	46	15	13	16		166	220	193	131	188	177	148	141		360	393	340
368	368.5	0	0	0	0	0	0	0	0		0	0	0	0	0	0	0	0		0	11	0	0	0	0	0	0		26	16	17	21	26	9	8	17		159	200	180	128	164	181	104	136		357	406	319
369	369.5	0	0	0	0	0	0	0	0		0	0	0	0	0	0	0	0		0	3	0	0	0	0	0	0		14	23	13	14	31	12	11	21		182	178	168	131	201	187	109	107		362	350	377
370	370.5	0	0	0	0	0	0	0	0		0	0	0	0	0	0	0	0		0	0	0	0	0	0	0	0		14	25	4	17	31	10	14	21		169	177	178	113	182	159	113	110		334	401	345
371	371.5	0	0	0	0	0	0	0	0		0	0	0	0	0	0	0	0		0	0	0	0	0	0	0	0		16	19	14	25	29	13	6	14		168	178	167	143	197	169	120	94		363	346	289
372	372.5	0	0	0	0	0	0	0	0		0	0	0	0	0	0	0	0		0	0	0	0	0	0	0	0		21	23	16	23	33	4	12	19		167	202	170	146	208	180	115	133		359	367	337
373	373.5	0	0	0	0	0	0	0	0		0	0	0	0	0	0	0	0		0	0	0	0	0	0	0	0		26	23	10	23	28	0	5	20		139	177	144	104	164	143	102	132		348	332	348
374	374.5	0	0	0	0	0	0	0	0		0	0	0	0	0	0	0	0		0	0	0	0	0	0	0	0		19	22	11	22	33	0	9	17		163	190	182	131	181	170	89	125		334	347	334
375	375.5	0	0	0	0	0	0	0	0		0	0	0	0	0	0	0	0		0	0	0	0	0	0	0	0		9	20	15	20	44	0	9	15		148	174	152	91	176	187	99	104		344	330	329
376	376.5	0	0	0	0	0	0	0	0		0	0	0	0	0	0	0	0		0	0	0	0	0	0	0	0		23	16	10	20	27	0	19	18		154	163	169	133	176	156	115	91		329	345	330
377	377.5	0	0	0	0	0	0	0	0		0	0	0	0	0	0	0	0		0	0	0	0	0	0	0	0		14	11	9	18	24	0	6	17		145	155	155	120	200	189	83	109		324	325	305
378	378.5	0	0	0	0	0	0	0	0		0	0	0	0	0	0	0	0		0	0	0	0	0	0	0	0		19	7	12	22	23	0	5	15		153	165	148	96	173	150	115	118		325	338	308
379	379.5	0	0	0	0	0	0	0	0		0	0	0	0	0	0	0	0		0	0	0	0	0	0	0	0		23	10	14	21	22	0	9	17		131	171	163	115	159	169	95	115		324	340	308
380	380.5	0	0	0	0	0	0	0	0		0	0	0	0	0	0	0	0		0	0	0	0	0	0	0	0		14	11	14	19	16	0	13	16		149	167	133	113	160	155	101	120		333	348	303
381	381.5	0	0	0	0	0	0	0	0		0	0	0	0	0	0	0	0		0	0	0	0	0	0	0	0		18	12	12	23	24	0	7	15		141	155	138	125	150	181	93	103		361	340	314
382	382.5	0	0	0	0	0	0	0	0		0	0	0	0	0	0	0	0		0	0	0	0	0	0	0	0		19	9	15	20	22	0	13	16		138	143	135	108	175	156	110	117		309	299	312
383	383.5	0	0	0	0	0	0	0	0		0	0	0	0	0	0	0	0		0	0	0	0	0	0	0	0		20	7	5	18	24	0	4	15		123	165	149	127	146	167	72	100		308	310	267
384	384.5	0	0	0	0	0	0	0	0		0	0	0	0	0	0	0	0		0	0	0	0	0	0	0	0		17	14	11	23	25	0	12	0		161	145	141	111	155	150	94	103		302	340	308
385	385.5	0	0	0	0	0	0	0	0		0	0	0	0	0	0	0	0		0	0	0	0	0	0	0	0		18	9	8	21	18	0	10	0		132	142	138	118	158	169	84	130		289	337	273
386	386.5	0	0	0	0	0	0	0	0		0	0	0	0	0	0	0	0		0	0	0	0	0	0	0	0		16	13	15	14	7	0	7	0		131	146	151	109	145	181	80	116		320	316	276
387	387.5	0	0	0	0	0	0	0	0		0	0	0	0	0	0	0	0		0	0	0	0	0	0	0	0		22	8	14	21	14	0	13	0		111	133	146	101	182	154	85	96		295	291	285
388	388.5	0	0	0	0	0	0	0	0		0	0	0	0	0	0	0	0		0	0	0	0	0	0	0	0		15	8	15	26	9	0	11	0		139	131	130	88	144	159	90	88		302	327	278
389	389.5	0	0	0	0	0	0	0	0		0	0	0	0	0	0	0	0		0	0	0	0	0	0	0	0		17	10	9	18	9	0	7	0		126	125	125	106	166	160	101	98		325	328	270
390	390.5	0	0	0	0	0	0	0	0		0	0	0	0	0	0	0	0		0	0	0	0	0	0	0	0		16	13	10	17	6	0	8	0		126	144	135	102	142	153	88	110		290	322	288
391	391.5	0	0	0	0	0	0	0	0		0	0	0	0	0	0	0	0		0	0	0	0	0	0	0	0		19	8	13	17	11	0	7	0		122	134	115	106	143	157	77	85		294	320	283
392	392.5	0	0	0	0	0	0	0	0		0	0	0	0	0	0	0	0		0	0	0	0	0	0	0	0		15	13	10	29	9	0	14	0		125	151	157	104	133	134	85	94		306	305	252
393	393.5	0	0	0	0	0	0	0	0		0	0	0	0	0	0	0	0		0	0	0	0	0	0	0	0		22	8	9	13	5	0	9	0		113	134	143	100	148	149	82	82		293	273	255
394	394.5	0	0	0	0	0	0	0	0		0	0	0	0	0	0	0	0		0	0	0	0	0	0	0	0		14	10	8	21	12	0	5	0		117	118	153	107	130	126	73	90		314	270	234
395	395.5	0	0	0	0	0	0	0	0		0	0	0	0	0	0	0	0		0	0	0	0	0	0	0	0		12	7	17	18	7	0	10	0		112	123	136	89	136	121	71	88		300	306	242
396	396.5	0	0	0	0	0	0	0	0		0	0	0	0	0	0	0	0		0	0	0	0	0	0	0	0		7	12	13	24	11	0	13	0		108	154	122	103	140	141	63	96		297	293	274
397	397.5	0	0	0	0	0	0	0	0		0	0	0	0	0	0	0	0		0	0	0	0	0	0	0	0		2	11	9	19	5	0	6	0		115	127	134	104	136	147	81	95		285	296	273
398	398.5	0	0	0	0	0	0	0	0		0	0	0	0	0	0	0	0		0	0	0	0	0	0	0	0		0	8	10	20	8	0	11	0		101	130	121	101	112	126	63	85		325	302	250
399	399.5	0	0	0	0	0	0	0	0		0	0	0	0	0	0	0	0		0	0	0	0	0	0	0	0		0	9	10	17	10	0	9	0		109	133	135	101	137	150	59	99		289	304	288
400	400.5	0	0	0	0	0	0	0	0		0	0	0	0	0	0	0	0		0	0	0	0	0	0	0	0		0	10	15	9	9	0	9	0		121	108	137	89	129	109	63	93		299	267	260
401	401.5	0	0	0	0	0	0	0	0		0	0	0	0	0	0	0	0		0	0	0	0	0	0	0	0		0	13	11	10	10	0	9	0		114	136	127	71	137	114	62	72		265	285	230
402	402.5	0	0	0	0	0	0	0	0		0	0	0	0	0	0	0	0		0	0	0	0	0	0	0	0		0	5	10	12	7	0	9	0		103	106	128	91	122	145	69	84		297	294	224
403	403.5	0	0	0	0	0	0	0	0		0	0	0	0	0	0	0	0		0	0	0	0	0	0	0	0		0	10	10	12	7	0	2	0		73	120	112	96	99	142	52	97		299	285	254
404	404.5	0	0	0	0	0	0	0	0		0	0	0	0	0	0	0	0		0	0	0	0	0	0	0	0		0	12	10	5	7	0	0	0		98	120	126	85	106	136	63	89		295	307	231
405	405.5	0	0	0	0	0	0	0	0		0	0	0	0	0	0	0	0		0	0	0	0	0	0	0	0		0	10	13	9	9	0	0	0		94	129	123	75	104	122	58	92		305	323	244
406	406.5	0	0	0	0	0	0	0	0		0	0	0	0	0	0	0	0		0	0	0	0	0	0	0	0		0	10	11	10	11	0	0	0		114	115	144	102	98	135	61	88		277	279	245
407	407.5	0	0	0	0	0	0	0	0		0	0	0	0	0	0	0	0		0	0	0	0	0	0	0	0		0	6	10	11	12	0	0	0		83	113	109	67	92	119	51	73		277	290	210
408	408.5	0	0	0	0	0	0	0	0		0	0	0	0	0	0	0	0		0	0	0	0	0	0	0	0		0	11	11	10	7	0	0	0		85	103	113	73	105	125	57	91		274	252	256
409	409.5	0	0	0	0	0	0	0	0		0	0	0	0	0	0	0	0		0	0	0	0	0	0	0	0		0	14	10	7	4	0	0	0		99	102	137	75	115	127	57	71		269	277	237
410	410.5	0	0	0	0	0	0	0	0		0	0	0	0	0	0	0	0		0	0	0	0	0	0	0	0		0	3	11	9	9	0	0	0		99	110	119	75	106	116	52	52		292	280	242
411	411.5	0	0	0	0	0	0	0	0		0	0	0	0	0	0	0	0		0	0	0	0	0	0	0	0		0	10	12	9	8	0	0	0		81	109	132	70	99	114	50	78		286	285	232
412	412.5	0	0	0	0	0	0	0	0		0	0	0	0	0	0	0	0		0	0	0	0	0	0	0	0		0	13	10	15	9	0	0	0		73	107	108	86	96	93	43	75		280	260	240
413	413.5	0	0	0	0	0	0	0	0		0	0	0	0	0	0	0	0		0	0	0	0	0	0	0	0		0	8	11	4	7	0	0	0		109	84	113	88	88	129	61	61		264	255	244
414	414.5	0	0	0	0	0	0	0	0		0	0	0	0	0	0	0	0		0	0	0	0	0	0	0	0		0	12	6	7	10	0	0	0		83	97	102	68	97	109	48	70		287	244	247
415	415.5	0	0	0	0	0	0	0	0		0	0	0	0	0	0	0	0		0	0	0	0	0	0	0	0		0	6	13	15	9	0	0	0		102	85	117	77	107	106	64	84		262	233	225
416	416.5	0	0	0	0	0	0	0	0		0	0	0	0	0	0	0	0		0	0	0	0	0	0	0	0		0	10	17	8	6	0	0	0		96	81	112	82	96	86	50	70		258	251	231
417	417.5	0	0	0	0	0	0	0	0		0	0	0	0	0	0	0	0		0	0	0	0	0	0	0	0		0	7	7	5	11	0	0	0		82	87	113	77	101	90	46	66		293	225	223
418	418.5	0	0	0	0	0	0	0	0		0	0	0	0	0	0	0	0		0	0	0	0	0	0	0	0		0	0	7	11	5	0	0	0		94	69	77	75	101	91	45	75		247	253	230
419	419.5	0	0	0	0	0	0	0	0		0	0	0	0	0	0	0	0		0	0	0	0	0	0	0	0		0	0	11	11	7	0	0	0		97	78	105	68	99	90	59	62		280	253	230
420	420.5	0	0	0	0	0	0	0	0		0	0	0	0	0	0	0	0		0	0	0	0	0	0	0	0		0	0	11	5	9	0	0	0		80	72	104	76	74	91	54	80		282	224	226
421	421.5	0	0	0	0	0	0	0	0		0	0	0	0	0	0	0	0		0	0	0	0	0	0	0	0		0	0	12	14	13	0	0	0		77	78	115	69	97	84	42	46		281	241	269
422	422.5	0	0	0	0	0	0	0	0		0	0	0	0	0	0	0	0		0	0	0	0	0	0	0	0		0	0	11	6	7	0	0	0		99	88	94	79	84	80	28	77		242	218	230
423	423.5	0	0	0	0	0	0	0	0		0	0	0	0	0	0	0	0		0	0	0	0	0	0	0	0		0	0	14	8	5	0	0	0		65	63	104	80	94	86	38	61		261	204	212
424	424.5	0	0	0	0	0	0	0	0		0	0	0	0	0	0	0	0		0	0	0	0	0	0	0	0		0	0	7	9	5	0	0	0		91	75	88	59	82	86	36	53		260	254	231
425	425.5	0	0	0	0	0	0	0	0		0	0	0	0	0	0	0	0		0	0	0	0	0	0	0	0		0	0	6	0	12	0	0	0		88	79	92	95	77	82	34	48		261	216	205
426	426.5	0	0	0	0	0	0	0	0		0	0	0	0	0	0	0	0		0	0	0	0	0	0	0	0		0	0	10	0	6	0	0	0		83	82	95	75	92	95	28	51		259	231	241
427	427.5	0	0	0	0	0	0	0	0		0	0	0	0	0	0	0	0		0	0	0	0	0	0	0	0		0	0	15	0	12	0	0	0		76	73	85	80	60	78	30	42		244	234	223
428	428.5	0	0	0	0	0	0	0	0		0	0	0	0	0	0	0	0		0	0	0	0	0	0	0	0		0	0	14	0	6	0	0	0		70	70	87	71	60	80	35	41		243	236	230
429	429.5	0	0	0	0	0	0	0	0		0	0	0	0	0	0	0	0		0	0	0	0	0	0	0	0		0	0	6	0	9	0	0	0		64	67	69	55	74	70	39	43		276	229	232
430	430.5	0	0	0	0	0	0	0	0		0	0	0	0	0	0	0	0		0	0	0	0	0	0	0	0		0	0	9	0	8	0	0	0		65	63	73	75	88	66	29	52		236	233	222
431	431.5	0	0	0	0	0	0	0	0		0	0	0	0	0	0	0	0		0	0	0	0	0	0	0	0		0	0	10	0	4	0	0	0		67	63	80	61	64	56	28	47		242	233	201
432	432.5	0	0	0	0	0	0	0	0		0	0	0	0	0	0	0	0		0	0	0	0	0	0	0	0		0	0	13	0	9	0	0	0		58	64	81	58	83	50	36	40		237	232	238
433	433.5	0	0	0	0	0	0	0	0		0	0	0	0	0	0	0	0		0	0	0	0	0	0	0	0		0	0	11	0	13	0	0	0		51	57	85	65	57	44	31	50		261	229	207
434	434.5	0	0	0	0	0	0	0	0		0	0	0	0	0	0	0	0		0	0	0	0	0	0	0	0		0	0	6	0	3	0	0	0		55	75	77	78	64	42	29	50		253	244	215
435	435.5	0	0	0	0	0	0	0	0		0	0	0	0	0	0	0	0		0	0	0	0	0	0	0	0		0	0	13	0	8	0	0	0		62	71	84	54	65	39	30	50		258	207	209
436	436.5	0	0	0	0	0	0	0	0		0	0	0	0	0	0	0	0		0	0	0	0	0	0	0	0		0	0	11	0	9	0	0	0		48	59	79	70	71	36	42	52		241	199	187
437	437.5	0	0	0	0	0	0	0	0		0	0	0	0	0	0	0	0		0	0	0	0	0	0	0	0		0	0	8	0	9	0	0	0		64	46	58	76	55	18	32	45		249	212	209
438	438.5	0	0	0	0	0	0	0	0		0	0	0	0	0	0	0	0		0	0	0	0	0	0	0	0		0	0	12	0	4	0	0	0		46	66	51	64	51	19	31	37		260	240	177
439	439.5	0	0	0	0	0	0	0	0		0	0	0	0	0	0	0	0		0	0	0	0	0	0	0	0		0	0	8	0	11	0	0	0		46	49	54	56	57	18	31	39		248	204	204
440	440.5	0	0	0	0	0	0	0	0		0	0	0	0	0	0	0	0		0	0	0	0	0	0	0	0		0	0	9	0	7	0	0	0		43	47	43	67	68	22	26	51		239	213	195
441	441.5	0	0	0	0	0	0	0	0		0	0	0	0	0	0	0	0		0	0	0	0	0	0	0	0		0	0	12	0	8	0	0	0		50	48	50	69	60	13	37	40		243	210	204
442	442.5	0	0	0	0	0	0	0	0		0	0	0	0	0	0	0	0		0	0	0	0	0	0	0	0		0	0	8	0	7	0	0	0		43	50	53	48	57	18	24	58		219	211	175
443	443.5	0	0	0	0	0	0	0	0		0	0	0	0	0	0	0	0		0	0	0	0	0	0	0	0		0	0	12	0	7	0	0	0		52	64	34	65	52	19	34	44		234	206	202
444	444.5	0	0	0	0	0	0	0	0		0	0	0	0	0	0	0	0		0	0	0	0	0	0	0	0		0	0	9	0	10	0	0	0		42	44	51	69	49	22	36	42		200	209	180
445	445.5	0	0	0	0	0	0	0	0		0	0	0	0	0	0	0	0		0	0	0	0	0	0	0	0		0	0	11	0	8	0	0	0		61	68	48	65	60	31	37	42		247	207	180
446	446.5	0	0	0	0	0	0	0	0		0	0	0	0	0	0	0	0		0	0	0	0	0	0	0	0		0	0	10	0	6	0	0	0		47	42	55	69	58	12	29	46		212	204	177
447	447.5	0	0	0	0	0	0	0	0		0	0	0	0	0	0	0	0		0	0	0	0	0	0	0	0		0	0	11	0	6	0	0	0		47	47	58	69	48	18	17	45		217	215	168
448	448.5	0	0	0	0	0	0	0	0		0	0	0	0	0	0	0	0		0	0	0	0	0	0	0	0		0	0	7	0	6	0	0	0		47	55	47	62	58	18	12	39		230	171	207
449	449.5	0	0	0	0	0	0	0	0		0	0	0	0	0	0	0	0		0	0	0	0	0	0	0	0		0	0	10	0	0	0	0	0		41	51	33	48	63	17	18	51		204	202	180
450	450.5	0	0	0	0	0	0	0	0		0	0	0	0	0	0	0	0		0	0	0	0	0	0	0	0		0	0	11	0	0	0	0	0		39	43	55	64	51	16	15	48		198	180	178
451	451.5	0	0	0	0	0	0	0	0		0	0	0	0	0	0	0	0		0	0	0	0	0	0	0	0		0	0	7	0	0	0	0	0		31	53	32	52	65	18	21	45		175	169	163
452	452.5	0	0	0	0	0	0	0	0		0	0	0	0	0	0	0	0		0	0	0	0	0	0	0	0		0	0	13	0	0	0	0	0		41	47	41	55	45	26	24	47		153	188	180
453	453.5	0	0	0	0	0	0	0	0		0	0	0	0	0	0	0	0		0	0	0	0	0	0	0	0		0	0	8	0	0	0	0	0		47	58	35	63	59	16	21	33		179	194	149
454	454.5	0	0	0	0	0	0	0	0		0	0	0	0	0	0	0	0		0	0	0	0	0	0	0	0		0	0	10	0	0	0	0	0		35	63	38	45	47	20	19	35		171	183	168
455	455.5	0	0	0	0	0	0	0	0		0	0	0	0	0	0	0	0		0	0	0	0	0	0	0	0		0	0	9	0	0	0	0	0		37	39	35	55	57	25	15	53		172	189	149
456	456.5	0	0	0	0	0	0	0	0		0	0	0	0	0	0	0	0		0	0	0	0	0	0	0	0		0	0	11	0	0	0	0	0		41	61	41	40	45	15	17	49		173	175	161
457	457.5	0	0	0	0	0	0	0	0		0	0	0	0	0	0	0	0		0	0	0	0	0	0	0	0		0	0	9	0	0	0	0	0		36	45	42	59	61	10	16	45		169	149	144
458	458.5	0	0	0	0	0	0	0	0		0	0	0	0	0	0	0	0		0	0	0	0	0	0	0	0		0	0	9	0	0	0	0	0		31	49	37	49	31	29	22	45		184	160	126
459	459.5	0	0	0	0	0	0	0	0		0	0	0	0	0	0	0	0		0	0	0	0	0	0	0	0		0	0	2	0	0	0	0	0		40	53	38	54	52	9	15	41		155	157	119
460	460.5	0	0	0	0	0	0	0	0		0	0	0	0	0	0	0	0		0	0	0	0	0	0	0	0		0	0	0	0	0	0	0	0		34	42	40	41	47	22	18	41		170	157	138
461	461.5	0	0	0	0	0	0	0	0		0	0	0	0	0	0	0	0		0	0	0	0	0	0	0	0		0	0	0	0	0	0	0	0		32	50	37	56	44	23	22	34		171	141	117
462	462.5	0	0	0	0	0	0	0	0		0	0	0	0	0	0	0	0		0	0	0	0	0	0	0	0		0	0	0	0	0	0	0	0		27	53	35	35	43	22	14	51		172	144	131
463	463.5	0	0	0	0	0	0	0	0		0	0	0	0	0	0	0	0		0	0	0	0	0	0	0	0		0	0	0	0	0	0	0	0		22	56	25	45	46	13	26	43		148	148	122
464	464.5	0	0	0	0	0	0	0	0		0	0	0	0	0	0	0	0		0	0	0	0	0	0	0	0		0	0	0	0	0	0	0	0		39	44	27	49	35	20	16	42		142	121	98
465	465.5	0	0	0	0	0	0	0	0		0	0	0	0	0	0	0	0		0	0	0	0	0	0	0	0		0	0	0	0	0	0	0	0		25	58	23	43	42	16	11	47		133	141	109
466	466.5	0	0	0	0	0	0	0	0		0	0	0	0	0	0	0	0		0	0	0	0	0	0	0	0		0	0	0	0	0	0	0	0		27	49	34	37	27	15	20	46		140	139	108
467	467.5	0	0	0	0	0	0	0	0		0	0	0	0	0	0	0	0		0	0	0	0	0	0	0	0		0	0	0	0	0	0	0	0		33	46	24	35	34	19	18	44		110	114	107
468	468.5	0	0	0	0	0	0	0	0		0	0	0	0	0	0	0	0		0	0	0	0	0	0	0	0		0	0	0	0	0	0	0	0		21	43	28	40	31	20	20	31		109	141	114
469	469.5	0	0	0	0	0	0	0	0		0	0	0	0	0	0	0	0		0	0	0	0	0	0	0	0		0	0	0	0	0	0	0	0		34	45	30	43	20	25	14	51		112	140	98
470	470.5	0	0	0	0	0	0	0	0		0	0	0	0	0	0	0	0		0	0	0	0	0	0	0	0		0	0	0	0	0	0	0	0		24	35	29	42	28	17	25	35		115	138	99
471	471.5	0	0	0	0	0	0	0	0		0	0	0	0	0	0	0	0		0	0	0	0	0	0	0	0		0	0	0	0	0	0	0	0		29	26	38	43	29	17	16	48		136	125	110
472	472.5	0	0	0	0	0	0	0	0		0	0	0	0	0	0	0	0		0	0	0	0	0	0	0	0		0	0	0	0	0	0	0	0		23	26	29	42	28	11	14	31		126	118	107
473	473.5	0	0	0	0	0	0	0	0		0	0	0	0	0	0	0	0		0	0	0	0	0	0	0	0		0	0	0	0	0	0	0	0		20	30	10	41	19	20	17	55		108	135	89
474	474.5	0	0	0	0	0	0	0	0		0	0	0	0	0	0	0	0		0	0	0	0	0	0	0	0		0	0	0	0	0	0	0	0		23	25	18	42	28	21	20	40		123	124	84
475	475.5	0	0	0	0	0	0	0	0		0	0	0	0	0	0	0	0		0	0	0	0	0	0	0	0		0	0	0	0	0	0	0	0		9	24	16	35	19	20	15	51		111	121	103
476	476.5	0	0	0	0	0	0	0	0		0	0	0	0	0	0	0	0		0	0	0	0	0	0	0	0		0	0	0	0	0	0	0	0		21	23	14	41	22	19	11	30		120	123	99
477	477.5	0	0	0	0	0	0	0	0		0	0	0	0	0	0	0	0		0	0	0	0	0	0	0	0		0	0	0	0	0	0	0	0		12	35	15	45	27	16	10	50		114	114	89
478	478.5	0	0	0	0	0	0	0	0		0	0	0	0	0	0	0	0		0	0	0	0	0	0	0	0		0	0	0	0	0	0	0	0		16	29	16	30	32	15	9	32		108	104	83
479	479.5	0	0	0	0	0	0	0	0		0	0	0	0	0	0	0	0		0	0	0	0	0	0	0	0		0	0	0	0	0	0	0	0		19	26	29	34	23	18	5	37		127	106	85
480	480.5	0	0	0	0	0	0	0	0		0	0	0	0	0	0	0	0		0	0	0	0	0	0	0	0		0	0	0	0	0	0	0	0		24	27	22	29	13	20	7	45		86	104	86
481	481.5	0	0	0	0	0	0	0	0		0	0	0	0	0	0	0	0		0	0	0	0	0	0	0	0		0	0	0	0	0	0	0	0		18	26	20	28	15	19	11	44		98	97	84
482	482.5	0	0	0	0	0	0	0	0		0	0	0	0	0	0	0	0		0	0	0	0	0	0	0	0		0	0	0	0	0	0	0	0		10	21	14	29	17	12	12	40		105	105	66
483	483.5	0	0	0	0	0	0	0	0		0	0	0	0	0	0	0	0		0	0	0	0	0	0	0	0		0	0	0	0	0	0	0	0		27	24	21	20	28	18	8	37		102	124	77
484	484.5	0	0	0	0	0	0	0	0		0	0	0	0	0	0	0	0		0	0	0	0	0	0	0	0		0	0	0	0	0	0	0	0		13	26	17	28	13	18	8	23		80	82	77
485	485.5	0	0	0	0	0	0	0	0		0	0	0	0	0	0	0	0		0	0	0	0	0	0	0	0		0	0	0	0	0	0	0	0		19	28	17	26	16	27	7	35		78	109	84
486	486.5	0	0	0	0	0	0	0	0		0	0	0	0	0	0	0	0		0	0	0	0	0	0	0	0		0	0	0	0	0	0	0	0		12	29	20	31	17	9	11	34		82	112	83
487	487.5	0	0	0	0	0	0	0	0		0	0	0	0	0	0	0	0		0	0	0	0	0	0	0	0		0	0	0	0	0	0	0	0		13	26	20	10	18	17	11	27		89	92	70
488	488.5	0	0	0	0	0	0	0	0		0	0	0	0	0	0	0	0		0	0	0	0	0	0	0	0		0	0	0	0	0	0	0	0		20	25	22	12	19	19	6	25		86	106	80
489	489.5	0	0	0	0	0	0	0	0		0	0	0	0	0	0	0	0		0	0	0	0	0	0	0	0		0	0	0	0	0	0	0	0		24	23	11	14	15	15	8	41		75	109	61
490	490.5	0	0	0	0	0	0	0	0		0	0	0	0	0	0	0	0		0	0	0	0	0	0	0	0		0	0	0	0	0	0	0	0		18	29	15	15	16	22	10	25		85	89	54
491	491.5	0	0	0	0	0	0	0	0		0	0	0	0	0	0	0	0		0	0	0	0	0	0	0	0		0	0	0	0	0	0	0	0		13	31	20	25	24	17	10	35		83	100	56
492	492.5	0	0	0	0	0	0	0	0		0	0	0	0	0	0	0	0		0	0	0	0	0	0	0	0		0	0	0	0	0	0	0	0		20	26	23	16	12	16	9	31		88	105	56
493	493.5	0	0	0	0	0	0	0	0		0	0	0	0	0	0	0	0		0	0	0	0	0	0	0	0		0	0	0	0	0	0	0	0		15	30	19	15	15	17	6	27		81	105	40
494	494.5	0	0	0	0	0	0	0	0		0	0	0	0	0	0	0	0		0	0	0	0	0	0	0	0		0	0	0	0	0	0	0	0		17	20	14	16	19	18	12	22		75	107	40
495	495.5	0	0	0	0	0	0	0	0		0	0	0	0	0	0	0	0		0	0	0	0	0	0	0	0		0	0	0	0	0	0	0	0		13	22	27	14	18	17	7	18		65	78	50
496	496.5	0	0	0	0	0	0	0	0		0	0	0	0	0	0	0	0		0	0	0	0	0	0	0	0		0	0	0	0	0	0	0	0		20	23	19	20	16	9	11	24		82	95	58
497	497.5	0	0	0	0	0	0	0	0		0	0	0	0	0	0	0	0		0	0	0	0	0	0	0	0		0	0	0	0	0	0	0	0		16	27	14	13	12	9	7	26		52	89	49
498	498.5	0	0	0	0	0	0	0	0		0	0	0	0	0	0	0	0		0	0	0	0	0	0	0	0		0	0	0	0	0	0	0	0		18	27	11	15	8	8	6	21		67	100	57
499	499.5	0	0	0	0	0	0	0	0		0	0	0	0	0	0	0	0		0	0	0	0	0	0	0	0		0	0	0	0	0	0	0	0		19	28	20	16	7	13	11	17		75	86	49
500	500.5	0	0	0	0	0	0	0	0		0	0	0	0	0	0	0	0		0	0	0	0	0	0	0	0		0	0	0	0	0	0	0	0		20	25	18	19	9	6	8	22		72	84	42
501	501.5	0	0	0	0	0	0	0	0		0	0	0	0	0	0	0	0		0	0	0	0	0	0	0	0		0	0	0	0	0	0	0	0		12	30	21	16	5	10	10	28		70	101	61
502	502.5	0	0	0	0	0	0	0	0		0	0	0	0	0	0	0	0		0	0	0	0	0	0	0	0		0	0	0	0	0	0	0	0		14	25	20	11	7	12	11	15		62	87	51
503	503.5	0	0	0	0	0	0	0	0		0	0	0	0	0	0	0	0		0	0	0	0	0	0	0	0		0	0	0	0	0	0	0	0		15	17	21	18	9	7	4	33		68	90	36
504	504.5	0	0	0	0	0	0	0	0		0	0	0	0	0	0	0	0		0	0	0	0	0	0	0	0		0	0	0	0	0	0	0	0		20	26	19	20	5	11	11	15		66	83	45
505	505.5	0	0	0	0	0	0	0	0		0	0	0	0	0	0	0	0		0	0	0	0	0	0	0	0		0	0	0	0	0	0	0	0		13	33	11	10	10	9	8	19		55	81	46
506	506.5	0	0	0	0	0	0	0	0		0	0	0	0	0	0	0	0		0	0	0	0	0	0	0	0		0	0	0	0	0	0	0	0		14	22	18	18	7	9	8	25		64	104	59
507	507.5	0	0	0	0	0	0	0	0		0	0	0	0	0	0	0	0		0	0	0	0	0	0	0	0		0	0	0	0	0	0	0	0		9	17	18	13	7	12	8	22		66	83	54
508	508.5	0	0	0	0	0	0	0	0		0	0	0	0	0	0	0	0		0	0	0	0	0	0	0	0		0	0	0	0	0	0	0	0		6	17	19	18	0	7	9	22		51	95	34
509	509.5	0	0	0	0	0	0	0	0		0	0	0	0	0	0	0	0		0	0	0	0	0	0	0	0		0	0	0	0	0	0	0	0		8	10	18	17	0	9	8	19		61	97	45
510	510.5	0	0	0	0	0	0	0	0		0	0	0	0	0	0	0	0		0	0	0	0	0	0	0	0		0	0	0	0	0	0	0	0		6	20	16	3	0	9	10	27		57	97	48
511	511.5	0	0	0	0	0	0	0	0		0	0	0	0	0	0	0	0		0	0	0	0	0	0	0	0		0	0	0	0	0	0	0	0		9	15	19	11	0	13	8	19		55	81	47
512	512.5	0	0	0	0	0	0	0	0		0	0	0	0	0	0	0	0		0	0	0	0	0	0	0	0		0	0	0	0	0	0	0	0		7	16	20	10	0	5	1	17		78	82	55
513	513.5	0	0	0	0	0	0	0	0		0	0	0	0	0	0	0	0		0	0	0	0	0	0	0	0		0	0	0	0	0	0	0	0		11	20	11	4	0	12	0	13		51	75	52
514	514.5	0	0	0	0	0	0	0	0		0	0	0	0	0	0	0	0		0	0	0	0	0	0	0	0		0	0	0	0	0	0	0	0		11	14	21	7	0	10	0	12		66	79	47
515	515.5	0	0	0	0	0	0	0	0		0	0	0	0	0	0	0	0		0	0	0	0	0	0	0	0		0	0	0	0	0	0	0	0		8	20	13	10	0	7	0	5		53	76	52
516	516.5	0	0	0	0	0	0	0	0		0	0	0	0	0	0	0	0		0	0	0	0	0	0	0	0		0	0	0	0	0	0	0	0		5	6	26	10	0	9	0	6		62	85	64
517	517.5	0	0	0	0	0	0	0	0		0	0	0	0	0	0	0	0		0	0	0	0	0	0	0	0		0	0	0	0	0	0	0	0		5	29	16	6	0	9	0	6		64	73	41
518	518.5	0	0	0	0	0	0	0	0		0	0	0	0	0	0	0	0		0	0	0	0	0	0	0	0		0	0	0	0	0	0	0	0		7	18	17	12	0	12	0	7		55	65	40
519	519.5	0	0	0	0	0	0	0	0		0	0	0	0	0	0	0	0		0	0	0	0	0	0	0	0		0	0	0	0	0	0	0	0		15	13	20	2	0	5	0	9		68	73	39
520	520.5	0	0	0	0	0	0	0	0		0	0	0	0	0	0	0	0		0	0	0	0	0	0	0	0		0	0	0	0	0	0	0	0		8	17	17	10	0	14	0	3		62	67	35
521	521.5	0	0	0	0	0	0	0	0		0	0	0	0	0	0	0	0		0	0	0	0	0	0	0	0		0	0	0	0	0	0	0	0		10	16	12	8	0	6	0	11		62	71	54
522	522.5	0	0	0	0	0	0	0	0		0	0	0	0	0	0	0	0		0	0	0	0	0	0	0	0		0	0	0	0	0	0	0	0		3	12	16	7	0	11	0	2		48	73	48
523	523.5	0	0	0	0	0	0	0	0		0	0	0	0	0	0	0	0		0	0	0	0	0	0	0	0		0	0	0	0	0	0	0	0		9	18	20	8	0	7	0	9		53	75	49
524	524.5	0	0	0	0	0	0	0	0		0	0	0	0	0	0	0	0		0	0	0	0	0	0	0	0		0	0	0	0	0	0	0	0		7	9	16	9	0	10	0	8		65	66	59
525	525.5	0	0	0	0	0	0	0	0		0	0	0	0	0	0	0	0		0	0	0	0	0	0	0	0		0	0	0	0	0	0	0	0		8	18	23	8	0	1	0	4		61	74	49
526	526.5	0	0	0	0	0	0	0	0		0	0	0	0	0	0	0	0		0	0	0	0	0	0	0	0		0	0	0	0	0	0	0	0		14	16	18	7	0	0	0	9		57	68	41
527	527.5	0	0	0	0	0	0	0	0		0	0	0	0	0	0	0	0		0	0	0	0	0	0	0	0		0	0	0	0	0	0	0	0		6	15	15	5	0	0	0	6		58	67	50
528	528.5	0	0	0	0	0	0	0	0		0	0	0	0	0	0	0	0		0	0	0	0	0	0	0	0		0	0	0	0	0	0	0	0		4	26	12	13	0	0	0	6		58	81	33
529	529.5	0	0	0	0	0	0	0	0		0	0	0	0	0	0	0	0		0	0	0	0	0	0	0	0		0	0	0	0	0	0	0	0		8	19	17	6	0	0	0	7		61	56	30
530	530.5	0	0	0	0	0	0	0	0		0	0	0	0	0	0	0	0		0	0	0	0	0	0	0	0		0	0	0	0	0	0	0	0		10	17	16	8	0	0	0	7		52	56	35
531	531.5	0	0	0	0	0	0	0	0		0	0	0	0	0	0	0	0		0	0	0	0	0	0	0	0		0	0	0	0	0	0	0	0		12	6	26	6	0	0	0	1		58	55	40
532	532.5	0	0	0	0	0	0	0	0		0	0	0	0	0	0	0	0		0	0	0	0	0	0	0	0		0	0	0	0	0	0	0	0		6	16	16	9	0	0	0	0		47	62	42
533	533.5	0	0	0	0	0	0	0	0		0	0	0	0	0	0	0	0		0	0	0	0	0	0	0	0		0	0	0	0	0	0	0	0		7	17	18	8	0	0	0	0		52	56	32
534	534.5	0	0	0	0	0	0	0	0		0	0	0	0	0	0	0	0		0	0	0	0	0	0	0	0		0	0	0	0	0	0	0	0		3	17	16	7	0	0	0	0		57	69	44
535	535.5	0	0	0	0	0	0	0	0		0	0	0	0	0	0	0	0		0	0	0	0	0	0	0	0		0	0	0	0	0	0	0	0		16	14	13	8	0	0	0	0		59	59	37
536	536.5	0	0	0	0	0	0	0	0		0	0	0	0	0	0	0	0		0	0	0	0	0	0	0	0		0	0	0	0	0	0	0	0		7	12	16	9	0	0	0	0		46	58	36
537	537.5	0	0	0	0	0	0	0	0		0	0	0	0	0	0	0	0		0	0	0	0	0	0	0	0		0	0	0	0	0	0	0	0		3	17	19	8	0	0	0	0		44	44	30
538	538.5	0	0	0	0	0	0	0	0		0	0	0	0	0	0	0	0		0	0	0	0	0	0	0	0		0	0	0	0	0	0	0	0		10	19	21	6	0	0	0	0		54	60	36
539	539.5	0	0	0	0	0	0	0	0		0	0	0	0	0	0	0	0		0	0	0	0	0	0	0	0		0	0	0	0	0	0	0	0		10	18	16	8	0	0	0	0		39	53	27
540	540.5	0	0	0	0	0	0	0	0		0	0	0	0	0	0	0	0		0	0	0	0	0	0	0	0		0	0	0	0	0	0	0	0		6	17	15	7	0	0	0	0		46	58	38
541	541.5	0	0	0	0	0	0	0	0		0	0	0	0	0	0	0	0		0	0	0	0	0	0	0	0		0	0	0	0	0	0	0	0		6	20	14	8	0	0	0	0		46	63	31
542	542.5	0	0	0	0	0	0	0	0		0	0	0	0	0	0	0	0		0	0	0	0	0	0	0	0		0	0	0	0	0	0	0	0		12	13	22	7	0	0	0	0		47	64	39
543	543.5	0	0	0	0	0	0	0	0		0	0	0	0	0	0	0	0		0	0	0	0	0	0	0	0		0	0	0	0	0	0	0	0		4	11	14	0	0	0	0	0		46	66	37
544	544.5	0	0	0	0	0	0	0	0		0	0	0	0	0	0	0	0		0	0	0	0	0	0	0	0		0	0	0	0	0	0	0	0		9	12	13	0	0	0	0	0		44	52	39
545	545.5	0	0	0	0	0	0	0	0		0	0	0	0	0	0	0	0		0	0	0	0	0	0	0	0		0	0	0	0	0	0	0	0		8	17	19	0	0	0	0	0		47	46	32
546	546.5	0	0	0	0	0	0	0	0		0	0	0	0	0	0	0	0		0	0	0	0	0	0	0	0		0	0	0	0	0	0	0	0		1	19	19	0	0	0	0	0		35	69	34
547	547.5	0	0	0	0	0	0	0	0		0	0	0	0	0	0	0	0		0	0	0	0	0	0	0	0		0	0	0	0	0	0	0	0		0	12	16	0	0	0	0	0		33	54	39
548	548.5	0	0	0	0	0	0	0	0		0	0	0	0	0	0	0	0		0	0	0	0	0	0	0	0		0	0	0	0	0	0	0	0		0	19	15	0	0	0	0	0		40	51	39
549	549.5	0	0	0	0	0	0	0	0		0	0	0	0	0	0	0	0		0	0	0	0	0	0	0	0		0	0	0	0	0	0	0	0		0	10	16	0	0	0	0	0		37	56	32
550	550.5	0	0	0	0	0	0	0	0		0	0	0	0	0	0	0	0		0	0	0	0	0	0	0	0		0	0	0	0	0	0	0	0		0	22	17	0	0	0	0	0		34	57	38
551	551.5	0	0	0	0	0	0	0	0		0	0	0	0	0	0	0	0		0	0	0	0	0	0	0	0		0	0	0	0	0	0	0	0		0	12	19	0	0	0	0	0		38	52	27
552	552.5	0	0	0	0	0	0	0	0		0	0	0	0	0	0	0	0		0	0	0	0	0	0	0	0		0	0	0	0	0	0	0	0		0	19	10	0	0	0	0	0		32	61	38
553	553.5	0	0	0	0	0	0	0	0		0	0	0	0	0	0	0	0		0	0	0	0	0	0	0	0		0	0	0	0	0	0	0	0		0	17	4	0	0	0	0	0		42	65	26
554	554.5	0	0	0	0	0	0	0	0		0	0	0	0	0	0	0	0		0	0	0	0	0	0	0	0		0	0	0	0	0	0	0	0		0	11	12	0	0	0	0	0		35	50	41
555	555.5	0	0	0	0	0	0	0	0		0	0	0	0	0	0	0	0		0	0	0	0	0	0	0	0		0	0	0	0	0	0	0	0		0	16	13	0	0	0	0	0		25	51	34
556	556.5	0	0	0	0	0	0	0	0		0	0	0	0	0	0	0	0		0	0	0	0	0	0	0	0		0	0	0	0	0	0	0	0		0	16	3	0	0	0	0	0		30	63	36
557	557.5	0	0	0	0	0	0	0	0		0	0	0	0	0	0	0	0		0	0	0	0	0	0	0	0		0	0	0	0	0	0	0	0		0	11	11	0	0	0	0	0		22	56	30
558	558.5	0	0	0	0	0	0	0	0		0	0	0	0	0	0	0	0		0	0	0	0	0	0	0	0		0	0	0	0	0	0	0	0		0	15	10	0	0	0	0	0		16	54	42
559	559.5	0	0	0	0	0	0	0	0		0	0	0	0	0	0	0	0		0	0	0	0	0	0	0	0		0	0	0	0	0	0	0	0		0	6	9	0	0	0	0	0		21	55	29
560	560.5	0	0	0	0	0	0	0	0		0	0	0	0	0	0	0	0		0	0	0	0	0	0	0	0		0	0	0	0	0	0	0	0		0	10	8	0	0	0	0	0		24	61	32
561	561.5	0	0	0	0	0	0	0	0		0	0	0	0	0	0	0	0		0	0	0	0	0	0	0	0		0	0	0	0	0	0	0	0		0	7	9	0	0	0	0	0		28	48	38
562	562.5	0	0	0	0	0	0	0	0		0	0	0	0	0	0	0	0		0	0	0	0	0	0	0	0		0	0	0	0	0	0	0	0		0	11	12	0	0	0	0	0		30	64	36
563	563.5	0	0	0	0	0	0	0	0		0	0	0	0	0	0	0	0		0	0	0	0	0	0	0	0		0	0	0	0	0	0	0	0		0	13	4	0	0	0	0	0		17	54	41
564	564.5	0	0	0	0	0	0	0	0		0	0	0	0	0	0	0	0		0	0	0	0	0	0	0	0		0	0	0	0	0	0	0	0		0	8	13	0	0	0	0	0		14	49	29
565	565.5	0	0	0	0	0	0	0	0		0	0	0	0	0	0	0	0		0	0	0	0	0	0	0	0		0	0	0	0	0	0	0	0		0	2	10	0	0	0	0	0		22	56	35
566	566.5	0	0	0	0	0	0	0	0		0	0	0	0	0	0	0	0		0	0	0	0	0	0	0	0		0	0	0	0	0	0	0	0		0	8	8	0	0	0	0	0		22	53	35
567	567.5	0	0	0	0	0	0	0	0		0	0	0	0	0	0	0	0		0	0	0	0	0	0	0	0		0	0	0	0	0	0	0	0		0	6	7	0	0	0	0	0		17	43	30
568	568.5	0	0	0	0	0	0	0	0		0	0	0	0	0	0	0	0		0	0	0	0	0	0	0	0		0	0	0	0	0	0	0	0		0	9	11	0	0	0	0	0		21	37	25
569	569.5	0	0	0	0	0	0	0	0		0	0	0	0	0	0	0	0		0	0	0	0	0	0	0	0		0	0	0	0	0	0	0	0		0	11	7	0	0	0	0	0		18	35	31
570	570.5	0	0	0	0	0	0	0	0		0	0	0	0	0	0	0	0		0	0	0	0	0	0	0	0		0	0	0	0	0	0	0	0		0	10	8	0	0	0	0	0		28	41	24
571	571.5	0	0	0	0	0	0	0	0		0	0	0	0	0	0	0	0		0	0	0	0	0	0	0	0		0	0	0	0	0	0	0	0		0	10	11	0	0	0	0	0		25	42	36
572	572.5	0	0	0	0	0	0	0	0		0	0	0	0	0	0	0	0		0	0	0	0	0	0	0	0		0	0	0	0	0	0	0	0		0	10	8	0	0	0	0	0		24	23	17
573	573.5	0	0	0	0	0	0	0	0		0	0	0	0	0	0	0	0		0	0	0	0	0	0	0	0		0	0	0	0	0	0	0	0		0	1	9	0	0	0	0	0		18	29	27
574	574.5	0	0	0	0	0	0	0	0		0	0	0	0	0	0	0	0		0	0	0	0	0	0	0	0		0	0	0	0	0	0	0	0		0	6	9	0	0	0	0	0		19	42	25
575	575.5	0	0	0	0	0	0	0	0		0	0	0	0	0	0	0	0		0	0	0	0	0	0	0	0		0	0	0	0	0	0	0	0		0	11	8	0	0	0	0	0		14	28	24
576	576.5	0	0	0	0	0	0	0	0		0	0	0	0	0	0	0	0		0	0	0	0	0	0	0	0		0	0	0	0	0	0	0	0		0	11	10	0	0	0	0	0		28	25	21
577	577.5	0	0	0	0	0	0	0	0		0	0	0	0	0	0	0	0		0	0	0	0	0	0	0	0		0	0	0	0	0	0	0	0		0	9	4	0	0	0	0	0		16	34	30
578	578.5	0	0	0	0	0	0	0	0		0	0	0	0	0	0	0	0		0	0	0	0	0	0	0	0		0	0	0	0	0	0	0	0		0	5	0	0	0	0	0	0		25	21	24
579	579.5	0	0	0	0	0	0	0	0		0	0	0	0	0	0	0	0		0	0	0	0	0	0	0	0		0	0	0	0	0	0	0	0		0	7	0	0	0	0	0	0		20	26	30
580	580.5	0	0	0	0	0	0	0	0		0	0	0	0	0	0	0	0		0	0	0	0	0	0	0	0		0	0	0	0	0	0	0	0		0	11	0	0	0	0	0	0		27	24	20
581	581.5	0	0	0	0	0	0	0	0		0	0	0	0	0	0	0	0		0	0	0	0	0	0	0	0		0	0	0	0	0	0	0	0		0	8	0	0	0	0	0	0		18	21	16
582	582.5	0	0	0	0	0	0	0	0		0	0	0	0	0	0	0	0		0	0	0	0	0	0	0	0		0	0	0	0	0	0	0	0		0	7	0	0	0	0	0	0		20	31	29
583	583.5	0	0	0	0	0	0	0	0		0	0	0	0	0	0	0	0		0	0	0	0	0	0	0	0		0	0	0	0	0	0	0	0		0	8	0	0	0	0	0	0		20	22	24
584	584.5	0	0	0	0	0	0	0	0		0	0	0	0	0	0	0	0		0	0	0	0	0	0	0	0		0	0	0	0	0	0	0	0		0	10	0	0	0	0	0	0		21	17	18
585	585.5	0	0	0	0	0	0	0	0		0	0	0	0	0	0	0	0		0	0	0	0	0	0	0	0		0	0	0	0	0	0	0	0		0	6	0	0	0	0	0	0		18	20	23
586	586.5	0	0	0	0	0	0	0	0		0	0	0	0	0	0	0	0		0	0	0	0	0	0	0	0		0	0	0	0	0	0	0	0		0	4	0	0	0	0	0	0		19	26	12
587	587.5	0	0	0	0	0	0	0	0		0	0	0	0	0	0	0	0		0	0	0	0	0	0	0	0		0	0	0	0	0	0	0	0		0	9	0	0	0	0	0	0		25	28	7
588	588.5	0	0	0	0	0	0	0	0		0	0	0	0	0	0	0	0		0	0	0	0	0	0	0	0		0	0	0	0	0	0	0	0		0	11	0	0	0	0	0	0		29	21	18
589	589.5	0	0	0	0	0	0	0	0		0	0	0	0	0	0	0	0		0	0	0	0	0	0	0	0		0	0	0	0	0	0	0	0		0	11	0	0	0	0	0	0		9	22	15
590	590.5	0	0	0	0	0	0	0	0		0	0	0	0	0	0	0	0		0	0	0	0	0	0	0	0		0	0	0	0	0	0	0	0		0	4	0	0	0	0	0	0		26	26	15
591	591.5	0	0	0	0	0	0	0	0		0	0	0	0	0	0	0	0		0	0	0	0	0	0	0	0		0	0	0	0	0	0	0	0		0	9	0	0	0	0	0	0		14	21	16
592	592.5	0	0	0	0	0	0	0	0		0	0	0	0	0	0	0	0		0	0	0	0	0	0	0	0		0	0	0	0	0	0	0	0		0	5	0	0	0	0	0	0		23	19	27
593	593.5	0	0	0	0	0	0	0	0		0	0	0	0	0	0	0	0		0	0	0	0	0	0	0	0		0	0	0	0	0	0	0	0		0	10	0	0	0	0	0	0		26	20	17
594	594.5	0	0	0	0	0	0	0	0		0	0	0	0	0	0	0	0		0	0	0	0	0	0	0	0		0	0	0	0	0	0	0	0		0	8	0	0	0	0	0	0		16	25	14
595	595.5	0	0	0	0	0	0	0	0		0	0	0	0	0	0	0	0		0	0	0	0	0	0	0	0		0	0	0	0	0	0	0	0		0	8	0	0	0	0	0	0		21	24	10
596	596.5	0	0	0	0	0	0	0	0		0	0	0	0	0	0	0	0		0	0	0	0	0	0	0	0		0	0	0	0	0	0	0	0		0	10	0	0	0	0	0	0		15	21	19
597	597.5	0	0	0	0	0	0	0	0		0	0	0	0	0	0	0	0		0	0	0	0	0	0	0	0		0	0	0	0	0	0	0	0		0	6	0	0	0	0	0	0		26	20	13
598	598.5	0	0	0	0	0	0	0	0		0	0	0	0	0	0	0	0		0	0	0	0	0	0	0	0		0	0	0	0	0	0	0	0		0	7	0	0	0	0	0	0		19	20	12
599	599.5	0	0	0	0	0	0	0	0		0	0	0	0	0	0	0	0		0	0	0	0	0	0	0	0		0	0	0	0	0	0	0	0		0	8	0	0	0	0	0	0		18	28	17
600	600.5	0	0	0	0	0	0	0	0		0	0	0	0	0	0	0	0		0	0	0	0	0	0	0	0		0	0	0	0	0	0	0	0		0	7	0	0	0	0	0	0		16	21	16
601	601.5	0	0	0	0	0	0	0	0		0	0	0	0	0	0	0	0		0	0	0	0	0	0	0	0		0	0	0	0	0	0	0	0		0	7	0	0	0	0	0	0		11	28	11
602	602.5	0	0	0	0	0	0	0	0		0	0	0	0	0	0	0	0		0	0	0	0	0	0	0	0		0	0	0	0	0	0	0	0		0	9	0	0	0	0	0	0		15	17	23
603	603.5	0	0	0	0	0	0	0	0		0	0	0	0	0	0	0	0		0	0	0	0	0	0	0	0		0	0	0	0	0	0	0	0		0	10	0	0	0	0	0	0		16	22	22
604	604.5	0	0	0	0	0	0	0	0		0	0	0	0	0	0	0	0		0	0	0	0	0	0	0	0		0	0	0	0	0	0	0	0		0	8	0	0	0	0	0	0		17	22	11
605	605.5	0	0	0	0	0	0	0	0		0	0	0	0	0	0	0	0		0	0	0	0	0	0	0	0		0	0	0	0	0	0	0	0		0	3	0	0	0	0	0	0		9	14	12
606	606.5	0	0	0	0	0	0	0	0		0	0	0	0	0	0	0	0		0	0	0	0	0	0	0	0		0	0	0	0	0	0	0	0		0	9	0	0	0	0	0	0		14	18	21
607	607.5	0	0	0	0	0	0	0	0		0	0	0	0	0	0	0	0		0	0	0	0	0	0	0	0		0	0	0	0	0	0	0	0		0	11	0	0	0	0	0	0		11	10	10
608	608.5	0	0	0	0	0	0	0	0		0	0	0	0	0	0	0	0		0	0	0	0	0	0	0	0		0	0	0	0	0	0	0	0		0	7	0	0	0	0	0	0		19	10	12
609	609.5	0	0	0	0	0	0	0	0		0	0	0	0	0	0	0	0		0	0	0	0	0	0	0	0		0	0	0	0	0	0	0	0		0	7	0	0	0	0	0	0		14	15	15
610	610.5	0	0	0	0	0	0	0	0		0	0	0	0	0	0	0	0		0	0	0	0	0	0	0	0		0	0	0	0	0	0	0	0		0	6	0	0	0	0	0	0		12	13	10
611	611.5	0	0	0	0	0	0	0	0		0	0	0	0	0	0	0	0		0	0	0	0	0	0	0	0		0	0	0	0	0	0	0	0		0	8	0	0	0	0	0	0		15	5	10
612	612.5	0	0	0	0	0	0	0	0		0	0	0	0	0	0	0	0		0	0	0	0	0	0	0	0		0	0	0	0	0	0	0	0		0	10	0	0	0	0	0	0		16	7	8
613	613.5	0	0	0	0	0	0	0	0		0	0	0	0	0	0	0	0		0	0	0	0	0	0	0	0		0	0	0	0	0	0	0	0		0	8	0	0	0	0	0	0		13	10	11
614	614.5	0	0	0	0	0	0	0	0		0	0	0	0	0	0	0	0		0	0	0	0	0	0	0	0		0	0	0	0	0	0	0	0		0	5	0	0	0	0	0	0		9	10	5
615	615.5	0	0	0	0	0	0	0	0		0	0	0	0	0	0	0	0		0	0	0	0	0	0	0	0		0	0	0	0	0	0	0	0		0	6	0	0	0	0	0	0		16	10	5
616	616.5	0	0	0	0	0	0	0	0		0	0	0	0	0	0	0	0		0	0	0	0	0	0	0	0		0	0	0	0	0	0	0	0		0	13	0	0	0	0	0	0		16	8	12
617	617.5	0	0	0	0	0	0	0	0		0	0	0	0	0	0	0	0		0	0	0	0	0	0	0	0		0	0	0	0	0	0	0	0		0	4	0	0	0	0	0	0		6	8	9
618	618.5	0	0	0	0	0	0	0	0		0	0	0	0	0	0	0	0		0	0	0	0	0	0	0	0		0	0	0	0	0	0	0	0		0	8	0	0	0	0	0	0		5	6	10
619	619.5	0	0	0	0	0	0	0	0		0	0	0	0	0	0	0	0		0	0	0	0	0	0	0	0		0	0	0	0	0	0	0	0		0	8	0	0	0	0	0	0		7	4	9
620	620.5	0	0	0	0	0	0	0	0		0	0	0	0	0	0	0	0		0	0	0	0	0	0	0	0		0	0	0	0	0	0	0	0		0	8	0	0	0	0	0	0		10	9	9
621	621.5	0	0	0	0	0	0	0	0		0	0	0	0	0	0	0	0		0	0	0	0	0	0	0	0		0	0	0	0	0	0	0	0		0	8	0	0	0	0	0	0		8	6	8
622	622.5	0	0	0	0	0	0	0	0		0	0	0	0	0	0	0	0		0	0	0	0	0	0	0	0		0	0	0	0	0	0	0	0		0	2	0	0	0	0	0	0		2	6	9
623	623.5	0	0	0	0	0	0	0	0		0	0	0	0	0	0	0	0		0	0	0	0	0	0	0	0		0	0	0	0	0	0	0	0		0	0	0	0	0	0	0	0		12	9	6
624	624.5	0	0	0	0	0	0	0	0		0	0	0	0	0	0	0	0		0	0	0	0	0	0	0	0		0	0	0	0	0	0	0	0		0	0	0	0	0	0	0	0		6	2	9
625	625.5	0	0	0	0	0	0	0	0		0	0	0	0	0	0	0	0		0	0	0	0	0	0	0	0		0	0	0	0	0	0	0	0		0	0	0	0	0	0	0	0		4	10	11
626	626.5	0	0	0	0	0	0	0	0		0	0	0	0	0	0	0	0		0	0	0	0	0	0	0	0		0	0	0	0	0	0	0	0		0	0	0	0	0	0	0	0		7	8	6
627	627.5	0	0	0	0	0	0	0	0		0	0	0	0	0	0	0	0		0	0	0	0	0	0	0	0		0	0	0	0	0	0	0	0		0	0	0	0	0	0	0	0		12	6	6
628	628.5	0	0	0	0	0	0	0	0		0	0	0	0	0	0	0	0		0	0	0	0	0	0	0	0		0	0	0	0	0	0	0	0		0	0	0	0	0	0	0	0		5	7	8
629	629.5	0	0	0	0	0	0	0	0		0	0	0	0	0	0	0	0		0	0	0	0	0	0	0	0		0	0	0	0	0	0	0	0		0	0	0	0	0	0	0	0		7	11	9
630	630.5	0	0	0	0	0	0	0	0		0	0	0	0	0	0	0	0		0	0	0	0	0	0	0	0		0	0	0	0	0	0	0	0		0	0	0	0	0	0	0	0		7	10	7
631	631.5	0	0	0	0	0	0	0	0		0	0	0	0	0	0	0	0		0	0	0	0	0	0	0	0		0	0	0	0	0	0	0	0		0	0	0	0	0	0	0	0		8	4	15
632	632.5	0	0	0	0	0	0	0	0		0	0	0	0	0	0	0	0		0	0	0	0	0	0	0	0		0	0	0	0	0	0	0	0		0	0	0	0	0	0	0	0		5	6	11
633	633.5	0	0	0	0	0	0	0	0		0	0	0	0	0	0	0	0		0	0	0	0	0	0	0	0		0	0	0	0	0	0	0	0		0	0	0	0	0	0	0	0		9	9	6
634	634.5	0	0	0	0	0	0	0	0		0	0	0	0	0	0	0	0		0	0	0	0	0	0	0	0		0	0	0	0	0	0	0	0		0	0	0	0	0	0	0	0		6	7	4
635	635.5	0	0	0	0	0	0	0	0		0	0	0	0	0	0	0	0		0	0	0	0	0	0	0	0		0	0	0	0	0	0	0	0		0	0	0	0	0	0	0	0		9	3	8
636	636.5	0	0	0	0	0	0	0	0		0	0	0	0	0	0	0	0		0	0	0	0	0	0	0	0		0	0	0	0	0	0	0	0		0	0	0	0	0	0	0	0		5	4	10
637	637.5	0	0	0	0	0	0	0	0		0	0	0	0	0	0	0	0		0	0	0	0	0	0	0	0		0	0	0	0	0	0	0	0		0	0	0	0	0	0	0	0		0	9	9
638	638.5	0	0	0	0	0	0	0	0		0	0	0	0	0	0	0	0		0	0	0	0	0	0	0	0		0	0	0	0	0	0	0	0		0	0	0	0	0	0	0	0		0	7	4
639	639.5	0	0	0	0	0	0	0	0		0	0	0	0	0	0	0	0		0	0	0	0	0	0	0	0		0	0	0	0	0	0	0	0		0	0	0	0	0	0	0	0		0	5	6
640	640.5	0	0	0	0	0	0	0	0		0	0	0	0	0	0	0	0		0	0	0	0	0	0	0	0		0	0	0	0	0	0	0	0		0	0	0	0	0	0	0	0		0	11	12
641	641.5	0	0	0	0	0	0	0	0		0	0	0	0	0	0	0	0		0	0	0	0	0	0	0	0		0	0	0	0	0	0	0	0		0	0	0	0	0	0	0	0		0	8	17
642	642.5	0	0	0	0	0	0	0	0		0	0	0	0	0	0	0	0		0	0	0	0	0	0	0	0		0	0	0	0	0	0	0	0		0	0	0	0	0	0	0	0		0	7	3
643	643.5	0	0	0	0	0	0	0	0		0	0	0	0	0	0	0	0		0	0	0	0	0	0	0	0		0	0	0	0	0	0	0	0		0	0	0	0	0	0	0	0		0	9	7
644	644.5	0	0	0	0	0	0	0	0		0	0	0	0	0	0	0	0		0	0	0	0	0	0	0	0		0	0	0	0	0	0	0	0		0	0	0	0	0	0	0	0		0	7	5
645	645.5	0	0	0	0	0	0	0	0		0	0	0	0	0	0	0	0		0	0	0	0	0	0	0	0		0	0	0	0	0	0	0	0		0	0	0	0	0	0	0	0		0	5	10
646	646.5	0	0	0	0	0	0	0	0		0	0	0	0	0	0	0	0		0	0	0	0	0	0	0	0		0	0	0	0	0	0	0	0		0	0	0	0	0	0	0	0		0	5	12
647	647.5	0	0	0	0	0	0	0	0		0	0	0	0	0	0	0	0		0	0	0	0	0	0	0	0		0	0	0	0	0	0	0	0		0	0	0	0	0	0	0	0		0	10	8
648	648.5	0	0	0	0	0	0	0	0		0	0	0	0	0	0	0	0		0	0	0	0	0	0	0	0		0	0	0	0	0	0	0	0		0	0	0	0	0	0	0	0		0	4	6
649	649.5	0	0	0	0	0	0	0	0		0	0	0	0	0	0	0	0		0	0	0	0	0	0	0	0		0	0	0	0	0	0	0	0		0	0	0	0	0	0	0	0		0	5	5
650	650.5	0	0	0	0	0	0	0	0		0	0	0	0	0	0	0	0		0	0	0	0	0	0	0	0		0	0	0	0	0	0	0	0		0	0	0	0	0	0	0	0		0	8	11
651	651.5	0	0	0	0	0	0	0	0		0	0	0	0	0	0	0	0		0	0	0	0	0	0	0	0		0	0	0	0	0	0	0	0		0	0	0	0	0	0	0	0		0	8	9
652	652.5	0	0	0	0	0	0	0	0		0	0	0	0	0	0	0	0		0	0	0	0	0	0	0	0		0	0	0	0	0	0	0	0		0	0	0	0	0	0	0	0		0	9	7
653	653.5	0	0	0	0	0	0	0	0		0	0	0	0	0	0	0	0		0	0	0	0	0	0	0	0		0	0	0	0	0	0	0	0		0	0	0	0	0	0	0	0		0	4	9
654	654.5	0	0	0	0	0	0	0	0		0	0	0	0	0	0	0	0		0	0	0	0	0	0	0	0		0	0	0	0	0	0	0	0		0	0	0	0	0	0	0	0		0	7	9
655	655.5	0	0	0	0	0	0	0	0		0	0	0	0	0	0	0	0		0	0	0	0	0	0	0	0		0	0	0	0	0	0	0	0		0	0	0	0	0	0	0	0		0	7	5
656	656.5	0	0	0	0	0	0	0	0		0	0	0	0	0	0	0	0		0	0	0	0	0	0	0	0		0	0	0	0	0	0	0	0		0	0	0	0	0	0	0	0		0	9	11
657	657.5	0	0	0	0	0	0	0	0		0	0	0	0	0	0	0	0		0	0	0	0	0	0	0	0		0	0	0	0	0	0	0	0		0	0	0	0	0	0	0	0		0	10	8
658	658.5	0	0	0	0	0	0	0	0		0	0	0	0	0	0	0	0		0	0	0	0	0	0	0	0		0	0	0	0	0	0	0	0		0	0	0	0	0	0	0	0		0	7	6
659	659.5	0	0	0	0	0	0	0	0		0	0	0	0	0	0	0	0		0	0	0	0	0	0	0	0		0	0	0	0	0	0	0	0		0	0	0	0	0	0	0	0		0	3	9
660	660.5	0	0	0	0	0	0	0	0		0	0	0	0	0	0	0	0		0	0	0	0	0	0	0	0		0	0	0	0	0	0	0	0		0	0	0	0	0	0	0	0		0	4	7
661	661.5	0	0	0	0	0	0	0	0		0	0	0	0	0	0	0	0		0	0	0	0	0	0	0	0		0	0	0	0	0	0	0	0		0	0	0	0	0	0	0	0		0	5	8
662	662.5	0	0	0	0	0	0	0	0		0	0	0	0	0	0	0	0		0	0	0	0	0	0	0	0		0	0	0	0	0	0	0	0		0	0	0	0	0	0	0	0		0	9	8
663	663.5	0	0	0	0	0	0	0	0		0	0	0	0	0	0	0	0		0	0	0	0	0	0	0	0		0	0	0	0	0	0	0	0		0	0	0	0	0	0	0	0		0	7	8
664	664.5	0	0	0	0	0	0	0	0		0	0	0	0	0	0	0	0		0	0	0	0	0	0	0	0		0	0	0	0	0	0	0	0		0	0	0	0	0	0	0	0		0	8	7
665	665.5	0	0	0	0	0	0	0	0		0	0	0	0	0	0	0	0		0	0	0	0	0	0	0	0		0	0	0	0	0	0	0	0		0	0	0	0	0	0	0	0		0	8	11
666	666.5	0	0	0	0	0	0	0	0		0	0	0	0	0	0	0	0		0	0	0	0	0	0	0	0		0	0	0	0	0	0	0	0		0	0	0	0	0	0	0	0		0	8	12
667	667.5	0	0	0	0	0	0	0	0		0	0	0	0	0	0	0	0		0	0	0	0	0	0	0	0		0	0	0	0	0	0	0	0		0	0	0	0	0	0	0	0		0	9	6
668	668.5	0	0	0	0	0	0	0	0		0	0	0	0	0	0	0	0		0	0	0	0	0	0	0	0		0	0	0	0	0	0	0	0		0	0	0	0	0	0	0	0		0	3	2
669	669.5	0	0	0	0	0	0	0	0		0	0	0	0	0	0	0	0		0	0	0	0	0	0	0	0		0	0	0	0	0	0	0	0		0	0	0	0	0	0	0	0		0	3	11
670	670.5	0	0	0	0	0	0	0	0		0	0	0	0	0	0	0	0		0	0	0	0	0	0	0	0		0	0	0	0	0	0	0	0		0	0	0	0	0	0	0	0		0	10	5
671	671.5	0	0	0	0	0	0	0	0		0	0	0	0	0	0	0	0		0	0	0	0	0	0	0	0		0	0	0	0	0	0	0	0		0	0	0	0	0	0	0	0		0	5	10
672	672.5	0	0	0	0	0	0	0	0		0	0	0	0	0	0	0	0		0	0	0	0	0	0	0	0		0	0	0	0	0	0	0	0		0	0	0	0	0	0	0	0		0	8	9
673	673.5	0	0	0	0	0	0	0	0		0	0	0	0	0	0	0	0		0	0	0	0	0	0	0	0		0	0	0	0	0	0	0	0		0	0	0	0	0	0	0	0		0	8	7
674	674.5	0	0	0	0	0	0	0	0		0	0	0	0	0	0	0	0		0	0	0	0	0	0	0	0		0	0	0	0	0	0	0	0		0	0	0	0	0	0	0	0		0	7	11
675	675.5	0	0	0	0	0	0	0	0		0	0	0	0	0	0	0	0		0	0	0	0	0	0	0	0		0	0	0	0	0	0	0	0		0	0	0	0	0	0	0	0		0	4	6
676	676.5	0	0	0	0	0	0	0	0		0	0	0	0	0	0	0	0		0	0	0	0	0	0	0	0		0	0	0	0	0	0	0	0		0	0	0	0	0	0	0	0		0	3	7
677	677.5	0	0	0	0	0	0	0	0		0	0	0	0	0	0	0	0		0	0	0	0	0	0	0	0		0	0	0	0	0	0	0	0		0	0	0	0	0	0	0	0		0	14	9
678	678.5	0	0	0	0	0	0	0	0		0	0	0	0	0	0	0	0		0	0	0	0	0	0	0	0		0	0	0	0	0	0	0	0		0	0	0	0	0	0	0	0		0	6	10
679	679.5	0	0	0	0	0	0	0	0		0	0	0	0	0	0	0	0		0	0	0	0	0	0	0	0		0	0	0	0	0	0	0	0		0	0	0	0	0	0	0	0		0	2	3
680	680.5	0	0	0	0	0	0	0	0		0	0	0	0	0	0	0	0		0	0	0	0	0	0	0	0		0	0	0	0	0	0	0	0		0	0	0	0	0	0	0	0		0	9	6
681	681.5	0	0	0	0	0	0	0	0		0	0	0	0	0	0	0	0		0	0	0	0	0	0	0	0		0	0	0	0	0	0	0	0		0	0	0	0	0	0	0	0		0	10	12
682	682.5	0	0	0	0	0	0	0	0		0	0	0	0	0	0	0	0		0	0	0	0	0	0	0	0		0	0	0	0	0	0	0	0		0	0	0	0	0	0	0	0		0	6	5
683	683.5	0	0	0	0	0	0	0	0		0	0	0	0	0	0	0	0		0	0	0	0	0	0	0	0		0	0	0	0	0	0	0	0		0	0	0	0	0	0	0	0		0	3	13
684	684.5	0	0	0	0	0	0	0	0		0	0	0	0	0	0	0	0		0	0	0	0	0	0	0	0		0	0	0	0	0	0	0	0		0	0	0	0	0	0	0	0		0	2	9
685	685.5	0	0	0	0	0	0	0	0		0	0	0	0	0	0	0	0		0	0	0	0	0	0	0	0		0	0	0	0	0	0	0	0		0	0	0	0	0	0	0	0		0	10	3
686	686.5	0	0	0	0	0	0	0	0		0	0	0	0	0	0	0	0		0	0	0	0	0	0	0	0		0	0	0	0	0	0	0	0		0	0	0	0	0	0	0	0		0	10	4
687	687.5	0	0	0	0	0	0	0	0		0	0	0	0	0	0	0	0		0	0	0	0	0	0	0	0		0	0	0	0	0	0	0	0		0	0	0	0	0	0	0	0		0	9	9
688	688.5	0	0	0	0	0	0	0	0		0	0	0	0	0	0	0	0		0	0	0	0	0	0	0	0		0	0	0	0	0	0	0	0		0	0	0	0	0	0	0	0		0	5	12
689	689.5	0	0	0	0	0	0	0	0		0	0	0	0	0	0	0	0		0	0	0	0	0	0	0	0		0	0	0	0	0	0	0	0		0	0	0	0	0	0	0	0		0	6	7
690	690.5	0	0	0	0	0	0	0	0		0	0	0	0	0	0	0	0		0	0	0	0	0	0	0	0		0	0	0	0	0	0	0	0		0	0	0	0	0	0	0	0		0	5	6
691	691.5	0	0	0	0	0	0	0	0		0	0	0	0	0	0	0	0		0	0	0	0	0	0	0	0		0	0	0	0	0	0	0	0		0	0	0	0	0	0	0	0		0	3	9
692	692.5	0	0	0	0	0	0	0	0		0	0	0	0	0	0	0	0		0	0	0	0	0	0	0	0		0	0	0	0	0	0	0	0		0	0	0	0	0	0	0	0		0	8	4
693	693.5	0	0	0	0	0	0	0	0		0	0	0	0	0	0	0	0		0	0	0	0	0	0	0	0		0	0	0	0	0	0	0	0		0	0	0	0	0	0	0	0		0	7	10
694	694.5	0	0	0	0	0	0	0	0		0	0	0	0	0	0	0	0		0	0	0	0	0	0	0	0		0	0	0	0	0	0	0	0		0	0	0	0	0	0	0	0		0	10	11
695	695.5	0	0	0	0	0	0	0	0		0	0	0	0	0	0	0	0		0	0	0	0	0	0	0	0		0	0	0	0	0	0	0	0		0	0	0	0	0	0	0	0		0	8	5
696	696.5	0	0	0	0	0	0	0	0		0	0	0	0	0	0	0	0		0	0	0	0	0	0	0	0		0	0	0	0	0	0	0	0		0	0	0	0	0	0	0	0		0	3	6
697	697.5	0	0	0	0	0	0	0	0		0	0	0	0	0	0	0	0		0	0	0	0	0	0	0	0		0	0	0	0	0	0	0	0		0	0	0	0	0	0	0	0		0	8	8
698	698.5	0	0	0	0	0	0	0	0		0	0	0	0	0	0	0	0		0	0	0	0	0	0	0	0		0	0	0	0	0	0	0	0		0	0	0	0	0	0	0	0		0	4	12
699	699.5	0	0	0	0	0	0	0	0		0	0	0	0	0	0	0	0		0	0	0	0	0	0	0	0		0	0	0	0	0	0	0	0		0	0	0	0	0	0	0	0		0	4	4
700	700.5	0	0	0	0	0	0	0	0		0	0	0	0	0	0	0	0		0	0	0	0	0	0	0	0		0	0	0	0	0	0	0	0		0	0	0	0	0	0	0	0		0	7	7
701	701.5	0	0	0	0	0	0	0	0		0	0	0	0	0	0	0	0		0	0	0	0	0	0	0	0		0	0	0	0	0	0	0	0		0	0	0	0	0	0	0	0		0	11	8
702	702.5	0	0	0	0	0	0	0	0		0	0	0	0	0	0	0	0		0	0	0	0	0	0	0	0		0	0	0	0	0	0	0	0		0	0	0	0	0	0	0	0		0	7	8
703	703.5	0	0	0	0	0	0	0	0		0	0	0	0	0	0	0	0		0	0	0	0	0	0	0	0		0	0	0	0	0	0	0	0		0	0	0	0	0	0	0	0		0	5	8
704	704.5	0	0	0	0	0	0	0	0		0	0	0	0	0	0	0	0		0	0	0	0	0	0	0	0		0	0	0	0	0	0	0	0		0	0	0	0	0	0	0	0		0	6	6
705	705.5	0	0	0	0	0	0	0	0		0	0	0	0	0	0	0	0		0	0	0	0	0	0	0	0		0	0	0	0	0	0	0	0		0	0	0	0	0	0	0	0		0	3	10
706	706.5	0	0	0	0	0	0	0	0		0	0	0	0	0	0	0	0		0	0	0	0	0	0	0	0		0	0	0	0	0	0	0	0		0	0	0	0	0	0	0	0		0	9	6
707	707.5	0	0	0	0	0	0	0	0		0	0	0	0	0	0	0	0		0	0	0	0	0	0	0	0		0	0	0	0	0	0	0	0		0	0	0	0	0	0	0	0		0	7	7
708	708.5	0	0	0	0	0	0	0	0		0	0	0	0	0	0	0	0		0	0	0	0	0	0	0	0		0	0	0	0	0	0	0	0		0	0	0	0	0	0	0	0		0	10	7
709	709.5	0	0	0	0	0	0	0	0		0	0	0	0	0	0	0	0		0	0	0	0	0	0	0	0		0	0	0	0	0	0	0	0		0	0	0	0	0	0	0	0		0	2	11
710	710.5	0	0	0	0	0	0	0	0		0	0	0	0	0	0	0	0		0	0	0	0	0	0	0	0		0	0	0	0	0	0	0	0		0	0	0	0	0	0	0	0		0	6	5
711	711.5	0	0	0	0	0	0	0	0		0	0	0	0	0	0	0	0		0	0	0	0	0	0	0	0		0	0	0	0	0	0	0	0		0	0	0	0	0	0	0	0		0	5	8
712	712.5	0	0	0	0	0	0	0	0		0	0	0	0	0	0	0	0		0	0	0	0	0	0	0	0		0	0	0	0	0	0	0	0		0	0	0	0	0	0	0	0		0	8	6
713	713.5	0	0	0	0	0	0	0	0		0	0	0	0	0	0	0	0		0	0	0	0	0	0	0	0		0	0	0	0	0	0	0	0		0	0	0	0	0	0	0	0		0	8	10
714	714.5	0	0	0	0	0	0	0	0		0	0	0	0	0	0	0	0		0	0	0	0	0	0	0	0		0	0	0	0	0	0	0	0		0	0	0	0	0	0	0	0		0	6	4
715	715.5	0	0	0	0	0	0	0	0		0	0	0	0	0	0	0	0		0	0	0	0	0	0	0	0		0	0	0	0	0	0	0	0		0	0	0	0	0	0	0	0		0	5	8
716	716.5	0	0	0	0	0	0	0	0		0	0	0	0	0	0	0	0		0	0	0	0	0	0	0	0		0	0	0	0	0	0	0	0		0	0	0	0	0	0	0	0		0	6	10
717	717.5	0	0	0	0	0	0	0	0		0	0	0	0	0	0	0	0		0	0	0	0	0	0	0	0		0	0	0	0	0	0	0	0		0	0	0	0	0	0	0	0		0	7	5
718	718.5	0	0	0	0	0	0	0	0		0	0	0	0	0	0	0	0		0	0	0	0	0	0	0	0		0	0	0	0	0	0	0	0		0	0	0	0	0	0	0	0		0	6	9
719	719.5	0	0	0	0	0	0	0	0		0	0	0	0	0	0	0	0		0	0	0	0	0	0	0	0		0	0	0	0	0	0	0	0		0	0	0	0	0	0	0	0		0	7	7
720	720.5	0	0	0	0	0	0	0	0		0	0	0	0	0	0	0	0		0	0	0	0	0	0	0	0		0	0	0	0	0	0	0	0		0	0	0	0	0	0	0	0		0	6	7
721	721.5	0	0	0	0	0	0	0	0		0	0	0	0	0	0	0	0		0	0	0	0	0	0	0	0		0	0	0	0	0	0	0	0		0	0	0	0	0	0	0	0		0	5	7
722	722.5	0	0	0	0	0	0	0	0		0	0	0	0	0	0	0	0		0	0	0	0	0	0	0	0		0	0	0	0	0	0	0	0		0	0	0	0	0	0	0	0		0	6	0
723	723.5	0	0	0	0	0	0	0	0		0	0	0	0	0	0	0	0		0	0	0	0	0	0	0	0		0	0	0	0	0	0	0	0		0	0	0	0	0	0	0	0		0	0	0
724	724.5	0	0	0	0	0	0	0	0		0	0	0	0	0	0	0	0		0	0	0	0	0	0	0	0		0	0	0	0	0	0	0	0		0	0	0	0	0	0	0	0		0	0	0
725	725.5	0	0	0	0	0	0	0	0		0	0	0	0	0	0	0	0		0	0	0	0	0	0	0	0		0	0	0	0	0	0	0	0		0	0	0	0	0	0	0	0		0	0	0
726	726.5	0	0	0	0	0	0	0	0		0	0	0	0	0	0	0	0		0	0	0	0	0	0	0	0		0	0	0	0	0	0	0	0		0	0	0	0	0	0	0	0		0	0	0
727	727.5	0	0	0	0	0	0	0	0		0	0	0	0	0	0	0	0		0	0	0	0	0	0	0	0		0	0	0	0	0	0	0	0		0	0	0	0	0	0	0	0		0	0	0
728	728.5	0	0	0	0	0	0	0	0		0	0	0	0	0	0	0	0		0	0	0	0	0	0	0	0		0	0	0	0	0	0	0	0		0	0	0	0	0	0	0	0		0	0	0
729	729.5	0	0	0	0	0	0	0	0		0	0	0	0	0	0	0	0		0	0	0	0	0	0	0	0		0	0	0	0	0	0	0	0		0	0	0	0	0	0	0	0		0	0	0
730	730.5	0	0	0	0	0	0	0	0		0	0	0	0	0	0	0	0		0	0	0	0	0	0	0	0		0	0	0	0	0	0	0	0		0	0	0	0	0	0	0	0		0	0	0
731	731.5	0	0	0	0	0	0	0	0		0	0	0	0	0	0	0	0		0	0	0	0	0	0	0	0		0	0	0	0	0	0	0	0		0	0	0	0	0	0	0	0		0	0	0
732	732.5	0	0	0	0	0	0	0	0		0	0	0	0	0	0	0	0		0	0	0	0	0	0	0	0		0	0	0	0	0	0	0	0		0	0	0	0	0	0	0	0		0	0	0
733	733.5	0	0	0	0	0	0	0	0		0	0	0	0	0	0	0	0		0	0	0	0	0	0	0	0		0	0	0	0	0	0	0	0		0	0	0	0	0	0	0	0		0	0	0
734	734.5	0	0	0	0	0	0	0	0		0	0	0	0	0	0	0	0		0	0	0	0	0	0	0	0		0	0	0	0	0	0	0	0		0	0	0	0	0	0	0	0		0	0	0
735	735.5	0	0	0	0	0	0	0	0		0	0	0	0	0	0	0	0		0	0	0	0	0	0	0	0		0	0	0	0	0	0	0	0		0	0	0	0	0	0	0	0		0	0	0
736	736.5	0	0	0	0	0	0	0	0		0	0	0	0	0	0	0	0		0	0	0	0	0	0	0	0		0	0	0	0	0	0	0	0		0	0	0	0	0	0	0	0		0	0	0
737	737.5	0	0	0	0	0	0	0	0		0	0	0	0	0	0	0	0		0	0	0	0	0	0	0	0		0	0	0	0	0	0	0	0		0	0	0	0	0	0	0	0		0	0	0
738	738.5	0	0	0	0	0	0	0	0		0	0	0	0	0	0	0	0		0	0	0	0	0	0	0	0		0	0	0	0	0	0	0	0		0	0	0	0	0	0	0	0		0	0	0
739	739.5	0	0	0	0	0	0	0	0		0	0	0	0	0	0	0	0		0	0	0	0	0	0	0	0		0	0	0	0	0	0	0	0		0	0	0	0	0	0	0	0		0	0	0
740	740.5	0	0	0	0	0	0	0	0		0	0	0	0	0	0	0	0		0	0	0	0	0	0	0	0		0	0	0	0	0	0	0	0		0	0	0	0	0	0	0	0		0	0	0
741	741.5	0	0	0	0	0	0	0	0		0	0	0	0	0	0	0	0		0	0	0	0	0	0	0	0		0	0	0	0	0	0	0	0		0	0	0	0	0	0	0	0		0	0	0
742	742.5	0	0	0	0	0	0	0	0		0	0	0	0	0	0	0	0		0	0	0	0	0	0	0	0		0	0	0	0	0	0	0	0		0	0	0	0	0	0	0	0		0	0	0
743	743.5	0	0	0	0	0	0	0	0		0	0	0	0	0	0	0	0		0	0	0	0	0	0	0	0		0	0	0	0	0	0	0	0		0	0	0	0	0	0	0	0		0	0	0
744	744.5	0	0	0	0	0	0	0	0		0	0	0	0	0	0	0	0		0	0	0	0	0	0	0	0		0	0	0	0	0	0	0	0		0	0	0	0	0	0	0	0		0	0	0
745	745.5	0	0	0	0	0	0	0	0		0	0	0	0	0	0	0	0		0	0	0	0	0	0	0	0		0	0	0	0	0	0	0	0		0	0	0	0	0	0	0	0		0	0	0
746	746.5	0	0	0	0	0	0	0	0		0	0	0	0	0	0	0	0		0	0	0	0	0	0	0	0		0	0	0	0	0	0	0	0		0	0	0	0	0	0	0	0		0	0	0
747	747.5	0	0	0	0	0	0	0	0		0	0	0	0	0	0	0	0		0	0	0	0	0	0	0	0		0	0	0	0	0	0	0	0		0	0	0	0	0	0	0	0		0	0	0
748	748.5	0	0	0	0	0	0	0	0		0	0	0	0	0	0	0	0		0	0	0	0	0	0	0	0		0	0	0	0	0	0	0	0		0	0	0	0	0	0	0	0		0	0	0
749	749.5	0	0	0	0	0	0	0	0		0	0	0	0	0	0	0	0		0	0	0	0	0	0	0	0		0	0	0	0	0	0	0	0		0	0	0	0	0	0	0	0		0	0	0
750	750.5	0	0	0	0	0	0	0	0		0	0	0	0	0	0	0	0		0	0	0	0	0	0	0	0		0	0	0	0	0	0	0	0		0	0	0	0	0	0	0	0		0	0	0
751	751.5	0	0	0	0	0	0	0	0		0	0	0	0	0	0	0	0		0	0	0	0	0	0	0	0		0	0	0	0	0	0	0	0		0	0	0	0	0	0	0	0		0	0	0
752	752.5	0	0	0	0	0	0	0	0		0	0	0	0	0	0	0	0		0	0	0	0	0	0	0	0		0	0	0	0	0	0	0	0		0	0	0	0	0	0	0	0		0	0	0
753	753.5	0	0	0	0	0	0	0	0		0	0	0	0	0	0	0	0		0	0	0	0	0	0	0	0		0	0	0	0	0	0	0	0		0	0	0	0	0	0	0	0		0	0	0
754	754.5	0	0	0	0	0	0	0	0		0	0	0	0	0	0	0	0		0	0	0	0	0	0	0	0		0	0	0	0	0	0	0	0		0	0	0	0	0	0	0	0		0	0	0
755	755.5	0	0	0	0	0	0	0	0		0	0	0	0	0	0	0	0		0	0	0	0	0	0	0	0		0	0	0	0	0	0	0	0		0	0	0	0	0	0	0	0		0	0	0
756	756.5	0	0	0	0	0	0	0	0		0	0	0	0	0	0	0	0		0	0	0	0	0	0	0	0		0	0	0	0	0	0	0	0		0	0	0	0	0	0	0	0		0	0	0
757	757.5	0	0	0	0	0	0	0	0		0	0	0	0	0	0	0	0		0	0	0	0	0	0	0	0		0	0	0	0	0	0	0	0		0	0	0	0	0	0	0	0		0	0	0
758	758.5	0	0	0	0	0	0	0	0		0	0	0	0	0	0	0	0		0	0	0	0	0	0	0	0		0	0	0	0	0	0	0	0		0	0	0	0	0	0	0	0		0	0	0
759	759.5	0	0	0	0	0	0	0	0		0	0	0	0	0	0	0	0		0	0	0	0	0	0	0	0		0	0	0	0	0	0	0	0		0	0	0	0	0	0	0	0		0	0	0
760	760.5	0	0	0	0	0	0	0	0		0	0	0	0	0	0	0	0		0	0	0	0	0	0	0	0		0	0	0	0	0	0	0	0		0	0	0	0	0	0	0	0		0	0	0
761	761.5	0	0	0	0	0	0	0	0		0	0	0	0	0	0	0	0		0	0	0	0	0	0	0	0		0	0	0	0	0	0	0	0		0	0	0	0	0	0	0	0		0	0	0
762	762.5	0	0	0	0	0	0	0	0		0	0	0	0	0	0	0	0		0	0	0	0	0	0	0	0		0	0	0	0	0	0	0	0		0	0	0	0	0	0	0	0		0	0	0
763	763.5	0	0	0	0	0	0	0	0		0	0	0	0	0	0	0	0		0	0	0	0	0	0	0	0		0	0	0	0	0	0	0	0		0	0	0	0	0	0	0	0		0	0	0
764	764.5	0	0	0	0	0	0	0	0		0	0	0	0	0	0	0	0		0	0	0	0	0	0	0	0		0	0	0	0	0	0	0	0		0	0	0	0	0	0	0	0		0	0	0
765	765.5	0	0	0	0	0	0	0	0		0	0	0	0	0	0	0	0		0	0	0	0	0	0	0	0		0	0	0	0	0	0	0	0		0	0	0	0	0	0	0	0		0	0	0
766	766.5	0	0	0	0	0	0	0	0		0	0	0	0	0	0	0	0		0	0	0	0	0	0	0	0		0	0	0	0	0	0	0	0		0	0	0	0	0	0	0	0		0	0	0
767	767.5	0	0	0	0	0	0	0	0		0	0	0	0	0	0	0	0		0	0	0	0	0	0	0	0		0	0	0	0	0	0	0	0		0	0	0	0	0	0	0	0		0	0	0
768	768.5	0	0	0	0	0	0	0	0		0	0	0	0	0	0	0	0		0	0	0	0	0	0	0	0		0	0	0	0	0	0	0	0		0	0	0	0	0	0	0	0		0	0	0
769	769.5	0	0	0	0	0	0	0	0		0	0	0	0	0	0	0	0		0	0	0	0	0	0	0	0		0	0	0	0	0	0	0	0		0	0	0	0	0	0	0	0		0	0	0
770	770.5	0	0	0	0	0	0	0	0		0	0	0	0	0	0	0	0		0	0	0	0	0	0	0	0		0	0	0	0	0	0	0	0		0	0	0	0	0	0	0	0		0	0	0
771	771.5	0	0	0	0	0	0	0	0		0	0	0	0	0	0	0	0		0	0	0	0	0	0	0	0		0	0	0	0	0	0	0	0		0	0	0	0	0	0	0	0		0	0	0
772	772.5	0	0	0	0	0	0	0	0		0	0	0	0	0	0	0	0		0	0	0	0	0	0	0	0		0	0	0	0	0	0	0	0		0	0	0	0	0	0	0	0		0	0	0
773	773.5	0	0	0	0	0	0	0	0		0	0	0	0	0	0	0	0		0	0	0	0	0	0	0	0		0	0	0	0	0	0	0	0		0	0	0	0	0	0	0	0		0	0	0
774	774.5	0	0	0	0	0	0	0	0		0	0	0	0	0	0	0	0		0	0	0	0	0	0	0	0		0	0	0	0	0	0	0	0		0	0	0	0	0	0	0	0		0	0	0
775	775.5	0	0	0	0	0	0	0	0		0	0	0	0	0	0	0	0		0	0	0	0	0	0	0	0		0	0	0	0	0	0	0	0		0	0	0	0	0	0	0	0		0	0	0
776	776.5	0	0	0	0	0	0	0	0		0	0	0	0	0	0	0	0		0	0	0	0	0	0	0	0		0	0	0	0	0	0	0	0		0	0	0	0	0	0	0	0		0	0	0
777	777.5	0	0	0	0	0	0	0	0		0	0	0	0	0	0	0	0		0	0	0	0	0	0	0	0		0	0	0	0	0	0	0	0		0	0	0	0	0	0	0	0		0	0	0
778	778.5	0	0	0	0	0	0	0	0		0	0	0	0	0	0	0	0		0	0	0	0	0	0	0	0		0	0	0	0	0	0	0	0		0	0	0	0	0	0	0	0		0	0	0
779	779.5	0	0	0	0	0	0	0	0		0	0	0	0	0	0	0	0		0	0	0	0	0	0	0	0		0	0	0	0	0	0	0	0		0	0	0	0	0	0	0	0		0	0	0
780	780.5	0	0	0	0	0	0	0	0		0	0	0	0	0	0	0	0		0	0	0	0	0	0	0	0		0	0	0	0	0	0	0	0		0	0	0	0	0	0	0	0		0	0	0
781	781.5	0	0	0	0	0	0	0	0		0	0	0	0	0	0	0	0		0	0	0	0	0	0	0	0		0	0	0	0	0	0	0	0		0	0	0	0	0	0	0	0		0	0	0
782	782.5	0	0	0	0	0	0	0	0		0	0	0	0	0	0	0	0		0	0	0	0	0	0	0	0		0	0	0	0	0	0	0	0		0	0	0	0	0	0	0	0		0	0	0
783	783.5	0	0	0	0	0	0	0	0		0	0	0	0	0	0	0	0		0	0	0	0	0	0	0	0		0	0	0	0	0	0	0	0		0	0	0	0	0	0	0	0		0	0	0
784	784.5	0	0	0	0	0	0	0	0		0	0	0	0	0	0	0	0		0	0	0	0	0	0	0	0		0	0	0	0	0	0	0	0		0	0	0	0	0	0	0	0		0	0	0
785	785.5	0	0	0	0	0	0	0	0		0	0	0	0	0	0	0	0		0	0	0	0	0	0	0	0		0	0	0	0	0	0	0	0		0	0	0	0	0	0	0	0		0	0	0
786	786.5	0	0	0	0	0	0	0	0		0	0	0	0	0	0	0	0		0	0	0	0	0	0	0	0		0	0	0	0	0	0	0	0		0	0	0	0	0	0	0	0		0	0	0
787	787.5	0	0	0	0	0	0	0	0		0	0	0	0	0	0	0	0		0	0	0	0	0	0	0	0		0	0	0	0	0	0	0	0		0	0	0	0	0	0	0	0		0	0	0
788	788.5	0	0	0	0	0	0	0	0		0	0	0	0	0	0	0	0		0	0	0	0	0	0	0	0		0	0	0	0	0	0	0	0		0	0	0	0	0	0	0	0		0	0	0
789	789.5	0	0	0	0	0	0	0	0		0	0	0	0	0	0	0	0		0	0	0	0	0	0	0	0		0	0	0	0	0	0	0	0		0	0	0	0	0	0	0	0		0	0	0
790	790.5	0	0	0	0	0	0	0	0		0	0	0	0	0	0	0	0		0	0	0	0	0	0	0	0		0	0	0	0	0	0	0	0		0	0	0	0	0	0	0	0		0	0	0
791	791.5	0	0	0	0	0	0	0	0		0	0	0	0	0	0	0	0		0	0	0	0	0	0	0	0		0	0	0	0	0	0	0	0		0	0	0	0	0	0	0	0		0	0	0
792	792.5	0	0	0	0	0	0	0	0		0	0	0	0	0	0	0	0		0	0	0	0	0	0	0	0		0	0	0	0	0	0	0	0		0	0	0	0	0	0	0	0		0	0	0
793	793.5	0	0	0	0	0	0	0	0		0	0	0	0	0	0	0	0		0	0	0	0	0	0	0	0		0	0	0	0	0	0	0	0		0	0	0	0	0	0	0	0		0	0	0
794	794.5	0	0	0	0	0	0	0	0		0	0	0	0	0	0	0	0		0	0	0	0	0	0	0	0		0	0	0	0	0	0	0	0		0	0	0	0	0	0	0	0		0	0	0
795	795.5	0	0	0	0	0	0	0	0		0	0	0	0	0	0	0	0		0	0	0	0	0	0	0	0		0	0	0	0	0	0	0	0		0	0	0	0	0	0	0	0		0	0	0
796	796.5	0	0	0	0	0	0	0	0		0	0	0	0	0	0	0	0		0	0	0	0	0	0	0	0		0	0	0	0	0	0	0	0		0	0	0	0	0	0	0	0		0	0	0
797	797.5	0	0	0	0	0	0	0	0		0	0	0	0	0	0	0	0		0	0	0	0	0	0	0	0		0	0	0	0	0	0	0	0		0	0	0	0	0	0	0	0		0	0	0
798	798.5	0	0	0	0	0	0	0	0		0	0	0	0	0	0	0	0		0	0	0	0	0	0	0	0		0	0	0	0	0	0	0	0		0	0	0	0	0	0	0	0		0	0	0
799	799.5	0	0	0	0	0	0	0	0		0	0	0	0	0	0	0	0		0	0	0	0	0	0	0	0		0	0	0	0	0	0	0	0		0	0	0	0	0	0	0	0		0	0	0
800	800.5	0	0	0	0	0	0	0	0		0	0	0	0	0	0	0	0		0	0	0	0	0	0	0	0		0	0	0	0	0	0	0	0		0	0	0	0	0	0	0	0		0	0	0
801	801.5	0	0	0	0	0	0	0	0		0	0	0	0	0	0	0	0		0	0	0	0	0	0	0	0		0	0	0	0	0	0	0	0		0	0	0	0	0	0	0	0		0	0	0
802	802.5	0	0	0	0	0	0	0	0		0	0	0	0	0	0	0	0		0	0	0	0	0	0	0	0		0	0	0	0	0	0	0	0		0	0	0	0	0	0	0	0		0	0	0
803	803.5	0	0	0	0	0	0	0	0		0	0	0	0	0	0	0	0		0	0	0	0	0	0	0	0		0	0	0	0	0	0	0	0		0	0	0	0	0	0	0	0		0	0	0
804	804.5	0	0	0	0	0	0	0	0		0	0	0	0	0	0	0	0		0	0	0	0	0	0	0	0		0	0	0	0	0	0	0	0		0	0	0	0	0	0	0	0		0	0	0
805	805.5	0	0	0	0	0	0	0	0		0	0	0	0	0	0	0	0		0	0	0	0	0	0	0	0		0	0	0	0	0	0	0	0		0	0	0	0	0	0	0	0		0	0	0
806	806.5	0	0	0	0	0	0	0	0		0	0	0	0	0	0	0	0		0	0	0	0	0	0	0	0		0	0	0	0	0	0	0	0		0	0	0	0	0	0	0	0		0	0	0
807	807.5	0	0	0	0	0	0	0	0		0	0	0	0	0	0	0	0		0	0	0	0	0	0	0	0		0	0	0	0	0	0	0	0		0	0	0	0	0	0	0	0		0	0	0
808	808.5	0	0	0	0	0	0	0	0		0	0	0	0	0	0	0	0		0	0	0	0	0	0	0	0		0	0	0	0	0	0	0	0		0	0	0	0	0	0	0	0		0	0	0
809	809.5	0	0	0	0	0	0	0	0		0	0	0	0	0	0	0	0		0	0	0	0	0	0	0	0		0	0	0	0	0	0	0	0		0	0	0	0	0	0	0	0		0	0	0
810	810.5	0	0	0	0	0	0	0	0		0	0	0	0	0	0	0	0		0	0	0	0	0	0	0	0		0	0	0	0	0	0	0	0		0	0	0	0	0	0	0	0		0	0	0
811	811.5	0	0	0	0	0	0	0	0		0	0	0	0	0	0	0	0		0	0	0	0	0	0	0	0		0	0	0	0	0	0	0	0		0	0	0	0	0	0	0	0		0	0	0
812	812.5	0	0	0	0	0	0	0	0		0	0	0	0	0	0	0	0		0	0	0	0	0	0	0	0		0	0	0	0	0	0	0	0		0	0	0	0	0	0	0	0		0	0	0
813	813.5	0	0	0	0	0	0	0	0		0	0	0	0	0	0	0	0		0	0	0	0	0	0	0	0		0	0	0	0	0	0	0	0		0	0	0	0	0	0	0	0		0	0	0
814	814.5	0	0	0	0	0	0	0	0		0	0	0	0	0	0	0	0		0	0	0	0	0	0	0	0		0	0	0	0	0	0	0	0		0	0	0	0	0	0	0	0		0	0	0
815	815.5	0	0	0	0	0	0	0	0		0	0	0	0	0	0	0	0		0	0	0	0	0	0	0	0		0	0	0	0	0	0	0	0		0	0	0	0	0	0	0	0		0	0	0
816	816.5	0	0	0	0	0	0	0	0		0	0	0	0	0	0	0	0		0	0	0	0	0	0	0	0		0	0	0	0	0	0	0	0		0	0	0	0	0	0	0	0		0	0	0
817	817.5	0	0	0	0	0	0	0	0		0	0	0	0	0	0	0	0		0	0	0	0	0	0	0	0		0	0	0	0	0	0	0	0		0	0	0	0	0	0	0	0		0	0	0
818	818.5	0	0	0	0	0	0	0	0		0	0	0	0	0	0	0	0		0	0	0	0	0	0	0	0		0	0	0	0	0	0	0	0		0	0	0	0	0	0	0	0		0	0	0
819	819.5	0	0	0	0	0	0	0	0		0	0	0	0	0	0	0	0		0	0	0	0	0	0	0	0		0	0	0	0	0	0	0	0		0	0	0	0	0	0	0	0		0	0	0
820	820.5	0	0	0	0	0	0	0	0		0	0	0	0	0	0	0	0		0	0	0	0	0	0	0	0		0	0	0	0	0	0	0	0		0	0	0	0	0	0	0	0		0	0	0
821	821.5	0	0	0	0	0	0	0	0		0	0	0	0	0	0	0	0		0	0	0	0	0	0	0	0		0	0	0	0	0	0	0	0		0	0	0	0	0	0	0	0		0	0	0
822	822.5	0	0	0	0	0	0	0	0		0	0	0	0	0	0	0	0		0	0	0	0	0	0	0	0		0	0	0	0	0	0	0	0		0	0	0	0	0	0	0	0		0	0	0
823	823.5	0	0	0	0	0	0	0	0		0	0	0	0	0	0	0	0		0	0	0	0	0	0	0	0		0	0	0	0	0	0	0	0		0	0	0	0	0	0	0	0		0	0	0
824	824.5	0	0	0	0	0	0	0	0		0	0	0	0	0	0	0	0		0	0	0	0	0	0	0	0		0	0	0	0	0	0	0	0		0	0	0	0	0	0	0	0		0	0	0
825	825.5	0	0	0	0	0	0	0	0		0	0	0	0	0	0	0	0		0	0	0	0	0	0	0	0		0	0	0	0	0	0	0	0		0	0	0	0	0	0	0	0		0	0	0
826	826.5	0	0	0	0	0	0	0	0		0	0	0	0	0	0	0	0		0	0	0	0	0	0	0	0		0	0	0	0	0	0	0	0		0	0	0	0	0	0	0	0		0	0	0
827	827.5	0	0	0	0	0	0	0	0		0	0	0	0	0	0	0	0		0	0	0	0	0	0	0	0		0	0	0	0	0	0	0	0		0	0	0	0	0	0	0	0		0	0	0
828	828.5	0	0	0	0	0	0	0	0		0	0	0	0	0	0	0	0		0	0	0	0	0	0	0	0		0	0	0	0	0	0	0	0		0	0	0	0	0	0	0	0		0	0	0
829	829.5	0	0	0	0	0	0	0	0		0	0	0	0	0	0	0	0		0	0	0	0	0	0	0	0		0	0	0	0	0	0	0	0		0	0	0	0	0	0	0	0		0	0	0
830	830.5	0	0	0	0	0	0	0	0		0	0	0	0	0	0	0	0		0	0	0	0	0	0	0	0		0	0	0	0	0	0	0	0		0	0	0	0	0	0	0	0		0	0	0
831	831.5	0	0	0	0	0	0	0	0		0	0	0	0	0	0	0	0		0	0	0	0	0	0	0	0		0	0	0	0	0	0	0	0		0	0	0	0	0	0	0	0		0	0	0
832	832.5	0	0	0	0	0	0	0	0		0	0	0	0	0	0	0	0		0	0	0	0	0	0	0	0		0	0	0	0	0	0	0	0		0	0	0	0	0	0	0	0		0	0	0
833	833.5	0	0	0	0	0	0	0	0		0	0	0	0	0	0	0	0		0	0	0	0	0	0	0	0		0	0	0	0	0	0	0	0		0	0	0	0	0	0	0	0		0	0	0
834	834.5	0	0	0	0	0	0	0	0		0	0	0	0	0	0	0	0		0	0	0	0	0	0	0	0		0	0	0	0	0	0	0	0		0	0	0	0	0	0	0	0		0	0	0
835	835.5	0	0	0	0	0	0	0	0		0	0	0	0	0	0	0	0		0	0	0	0	0	0	0	0		0	0	0	0	0	0	0	0		0	0	0	0	0	0	0	0		0	0	0
836	836.5	0	0	0	0	0	0	0	0		0	0	0	0	0	0	0	0		0	0	0	0	0	0	0	0		0	0	0	0	0	0	0	0		0	0	0	0	0	0	0	0		0	0	0
837	837.5	0	0	0	0	0	0	0	0		0	0	0	0	0	0	0	0		0	0	0	0	0	0	0	0		0	0	0	0	0	0	0	0		0	0	0	0	0	0	0	0		0	0	0
838	838.5	0	0	0	0	0	0	0	0		0	0	0	0	0	0	0	0		0	0	0	0	0	0	0	0		0	0	0	0	0	0	0	0		0	0	0	0	0	0	0	0		0	0	0
839	839.5	0	0	0	0	0	0	0	0		0	0	0	0	0	0	0	0		0	0	0	0	0	0	0	0		0	0	0	0	0	0	0	0		0	0	0	0	0	0	0	0		0	0	0
840	840.5	0	0	0	0	0	0	0	0		0	0	0	0	0	0	0	0		0	0	0	0	0	0	0	0		0	0	0	0	0	0	0	0		0	0	0	0	0	0	0	0		0	0	0
841	841.5	0	0	0	0	0	0	0	0		0	0	0	0	0	0	0	0		0	0	0	0	0	0	0	0		0	0	0	0	0	0	0	0		0	0	0	0	0	0	0	0		0	0	0
842	842.5	0	0	0	0	0	0	0	0		0	0	0	0	0	0	0	0		0	0	0	0	0	0	0	0		0	0	0	0	0	0	0	0		0	0	0	0	0	0	0	0		0	0	0
843	843.5	0	0	0	0	0	0	0	0		0	0	0	0	0	0	0	0		0	0	0	0	0	0	0	0		0	0	0	0	0	0	0	0		0	0	0	0	0	0	0	0		0	0	0
844	844.5	0	0	0	0	0	0	0	0		0	0	0	0	0	0	0	0		0	0	0	0	0	0	0	0		0	0	0	0	0	0	0	0		0	0	0	0	0	0	0	0		0	0	0
845	845.5	0	0	0	0	0	0	0	0		0	0	0	0	0	0	0	0		0	0	0	0	0	0	0	0		0	0	0	0	0	0	0	0		0	0	0	0	0	0	0	0		0	0	0
846	846.5	0	0	0	0	0	0	0	0		0	0	0	0	0	0	0	0		0	0	0	0	0	0	0	0		0	0	0	0	0	0	0	0		0	0	0	0	0	0	0	0		0	0	0
847	847.5	0	0	0	0	0	0	0	0		0	0	0	0	0	0	0	0		0	0	0	0	0	0	0	0		0	0	0	0	0	0	0	0		0	0	0	0	0	0	0	0		0	0	0
848	848.5	0	0	0	0	0	0	0	0		0	0	0	0	0	0	0	0		0	0	0	0	0	0	0	0		0	0	0	0	0	0	0	0		0	0	0	0	0	0	0	0		0	0	0
849	849.5	0	0	0	0	0	0	0	0		0	0	0	0	0	0	0	0		0	0	0	0	0	0	0	0		0	0	0	0	0	0	0	0		0	0	0	0	0	0	0	0		0	0	0
850	850.5	0	0	0	0	0	0	0	0		0	0	0	0	0	0	0	0		0	0	0	0	0	0	0	0		0	0	0	0	0	0	0	0		0	0	0	0	0	0	0	0		0	0	0
851	851.5	0	0	0	0	0	0	0	0		0	0	0	0	0	0	0	0		0	0	0	0	0	0	0	0		0	0	0	0	0	0	0	0		0	0	0	0	0	0	0	0		0	0	0
852	852.5	0	0	0	0	0	0	0	0		0	0	0	0	0	0	0	0		0	0	0	0	0	0	0	0		0	0	0	0	0	0	0	0		0	0	0	0	0	0	0	0		0	0	0
853	853.5	0	0	0	0	0	0	0	0		0	0	0	0	0	0	0	0		0	0	0	0	0	0	0	0		0	0	0	0	0	0	0	0		0	0	0	0	0	0	0	0		0	0	0
854	854.5	0	0	0	0	0	0	0	0		0	0	0	0	0	0	0	0		0	0	0	0	0	0	0	0		0	0	0	0	0	0	0	0		0	0	0	0	0	0	0	0		0	0	0
855	855.5	0	0	0	0	0	0	0	0		0	0	0	0	0	0	0	0		0	0	0	0	0	0	0	0		0	0	0	0	0	0	0	0		0	0	0	0	0	0	0	0		0	0	0
856	856.5	0	0	0	0	0	0	0	0		0	0	0	0	0	0	0	0		0	0	0	0	0	0	0	0		0	0	0	0	0	0	0	0		0	0	0	0	0	0	0	0		0	0	0
857	857.5	0	0	0	0	0	0	0	0		0	0	0	0	0	0	0	0		0	0	0	0	0	0	0	0		0	0	0	0	0	0	0	0		0	0	0	0	0	0	0	0		0	0	0
858	858.5	0	0	0	0	0	0	0	0		0	0	0	0	0	0	0	0		0	0	0	0	0	0	0	0		0	0	0	0	0	0	0	0		0	0	0	0	0	0	0	0		0	0	0
859	859.5	0	0	0	0	0	0	0	0		0	0	0	0	0	0	0	0		0	0	0	0	0	0	0	0		0	0	0	0	0	0	0	0		0	0	0	0	0	0	0	0		0	0	0
860	860.5	0	0	0	0	0	0	0	0		0	0	0	0	0	0	0	0		0	0	0	0	0	0	0	0		0	0	0	0	0	0	0	0		0	0	0	0	0	0	0	0		0	0	0
861	861.5	0	0	0	0	0	0	0	0		0	0	0	0	0	0	0	0		0	0	0	0	0	0	0	0		0	0	0	0	0	0	0	0		0	0	0	0	0	0	0	0		0	0	0
862	862.5	0	0	0	0	0	0	0	0		0	0	0	0	0	0	0	0		0	0	0	0	0	0	0	0		0	0	0	0	0	0	0	0		0	0	0	0	0	0	0	0		0	0	0
863	863.5	0	0	0	0	0	0	0	0		0	0	0	0	0	0	0	0		0	0	0	0	0	0	0	0		0	0	0	0	0	0	0	0		0	0	0	0	0	0	0	0		0	0	0
864	864.5	0	0	0	0	0	0	0	0		0	0	0	0	0	0	0	0		0	0	0	0	0	0	0	0		0	0	0	0	0	0	0	0		0	0	0	0	0	0	0	0		0	0	0
865	865.5	0	0	0	0	0	0	0	0		0	0	0	0	0	0	0	0		0	0	0	0	0	0	0	0		0	0	0	0	0	0	0	0		0	0	0	0	0	0	0	0		0	0	0
866	866.5	0	0	0	0	0	0	0	0		0	0	0	0	0	0	0	0		0	0	0	0	0	0	0	0		0	0	0	0	0	0	0	0		0	0	0	0	0	0	0	0		0	0	0
867	867.5	0	0	0	0	0	0	0	0		0	0	0	0	0	0	0	0		0	0	0	0	0	0	0	0		0	0	0	0	0	0	0	0		0	0	0	0	0	0	0	0		0	0	0
868	868.5	0	0	0	0	0	0	0	0		0	0	0	0	0	0	0	0		0	0	0	0	0	0	0	0		0	0	0	0	0	0	0	0		0	0	0	0	0	0	0	0		0	0	0
869	869.5	0	0	0	0	0	0	0	0		0	0	0	0	0	0	0	0		0	0	0	0	0	0	0	0		0	0	0	0	0	0	0	0		0	0	0	0	0	0	0	0		0	0	0
870	870.5	0	0	0	0	0	0	0	0		0	0	0	0	0	0	0	0		0	0	0	0	0	0	0	0		0	0	0	0	0	0	0	0		0	0	0	0	0	0	0	0		0	0	0
871	871.5	0	0	0	0	0	0	0	0		0	0	0	0	0	0	0	0		0	0	0	0	0	0	0	0		0	0	0	0	0	0	0	0		0	0	0	0	0	0	0	0		0	0	0
872	872.5	0	0	0	0	0	0	0	0		0	0	0	0	0	0	0	0		0	0	0	0	0	0	0	0		0	0	0	0	0	0	0	0		0	0	0	0	0	0	0	0		0	0	0
873	873.5	0	0	0	0	0	0	0	0		0	0	0	0	0	0	0	0		0	0	0	0	0	0	0	0		0	0	0	0	0	0	0	0		0	0	0	0	0	0	0	0		0	0	0
874	874.5	0	0	0	0	0	0	0	0		0	0	0	0	0	0	0	0		0	0	0	0	0	0	0	0		0	0	0	0	0	0	0	0		0	0	0	0	0	0	0	0		0	0	0
875	875.5	0	0	0	0	0	0	0	0		0	0	0	0	0	0	0	0		0	0	0	0	0	0	0	0		0	0	0	0	0	0	0	0		0	0	0	0	0	0	0	0		0	0	0
876	876.5	0	0	0	0	0	0	0	0		0	0	0	0	0	0	0	0		0	0	0	0	0	0	0	0		0	0	0	0	0	0	0	0		0	0	0	0	0	0	0	0		0	0	0
877	877.5	0	0	0	0	0	0	0	0		0	0	0	0	0	0	0	0		0	0	0	0	0	0	0	0		0	0	0	0	0	0	0	0		0	0	0	0	0	0	0	0		0	0	0
878	878.5	0	0	0	0	0	0	0	0		0	0	0	0	0	0	0	0		0	0	0	0	0	0	0	0		0	0	0	0	0	0	0	0		0	0	0	0	0	0	0	0		0	0	0
879	879.5	0	0	0	0	0	0	0	0		0	0	0	0	0	0	0	0		0	0	0	0	0	0	0	0		0	0	0	0	0	0	0	0		0	0	0	0	0	0	0	0		0	0	0
880	880.5	0	0	0	0	0	0	0	0		0	0	0	0	0	0	0	0		0	0	0	0	0	0	0	0		0	0	0	0	0	0	0	0		0	0	0	0	0	0	0	0		0	0	0
881	881.5	0	0	0	0	0	0	0	0		0	0	0	0	0	0	0	0		0	0	0	0	0	0	0	0		0	0	0	0	0	0	0	0		0	0	0	0	0	0	0	0		0	0	0
882	882.5	0	0	0	0	0	0	0	0		0	0	0	0	0	0	0	0		0	0	0	0	0	0	0	0		0	0	0	0	0	0	0	0		0	0	0	0	0	0	0	0		0	0	0
883	883.5	0	0	0	0	0	0	0	0		0	0	0	0	0	0	0	0		0	0	0	0	0	0	0	0		0	0	0	0	0	0	0	0		0	0	0	0	0	0	0	0		0	0	0
884	884.5	0	0	0	0	0	0	0	0		0	0	0	0	0	0	0	0		0	0	0	0	0	0	0	0		0	0	0	0	0	0	0	0		0	0	0	0	0	0	0	0		0	0	0
885	885.5	0	0	0	0	0	0	0	0		0	0	0	0	0	0	0	0		0	0	0	0	0	0	0	0		0	0	0	0	0	0	0	0		0	0	0	0	0	0	0	0		0	0	0
886	886.5	0	0	0	0	0	0	0	0		0	0	0	0	0	0	0	0		0	0	0	0	0	0	0	0		0	0	0	0	0	0	0	0		0	0	0	0	0	0	0	0		0	0	0
887	887.5	0	0	0	0	0	0	0	0		0	0	0	0	0	0	0	0		0	0	0	0	0	0	0	0		0	0	0	0	0	0	0	0		0	0	0	0	0	0	0	0		0	0	0
888	888.5	0	0	0	0	0	0	0	0		0	0	0	0	0	0	0	0		0	0	0	0	0	0	0	0		0	0	0	0	0	0	0	0		0	0	0	0	0	0	0	0		0	0	0
889	889.5	0	0	0	0	0	0	0	0		0	0	0	0	0	0	0	0		0	0	0	0	0	0	0	0		0	0	0	0	0	0	0	0		0	0	0	0	0	0	0	0		0	0	0
890	890.5	0	0	0	0	0	0	0	0		0	0	0	0	0	0	0	0		0	0	0	0	0	0	0	0		0	0	0	0	0	0	0	0		0	0	0	0	0	0	0	0		0	0	0
891	891.5	0	0	0	0	0	0	0	0		0	0	0	0	0	0	0	0		0	0	0	0	0	0	0	0		0	0	0	0	0	0	0	0		0	0	0	0	0	0	0	0		0	0	0
892	892.5	0	0	0	0	0	0	0	0		0	0	0	0	0	0	0	0		0	0	0	0	0	0	0	0		0	0	0	0	0	0	0	0		0	0	0	0	0	0	0	0		0	0	0
893	893.5	0	0	0	0	0	0	0	0		0	0	0	0	0	0	0	0		0	0	0	0	0	0	0	0		0	0	0	0	0	0	0	0		0	0	0	0	0	0	0	0		0	0	0
894	894.5	0	0	0	0	0	0	0	0		0	0	0	0	0	0	0	0		0	0	0	0	0	0	0	0		0	0	0	0	0	0	0	0		0	0	0	0	0	0	0	0		0	0	0
895	895.5	0	0	0	0	0	0	0	0		0	0	0	0	0	0	0	0		0	0	0	0	0	0	0	0		0	0	0	0	0	0	0	0		0	0	0	0	0	0	0	0		0	0	0
896	896.5	0	0	0	0	0	0	0	0		0	0	0	0	0	0	0	0		0	0	0	0	0	0	0	0		0	0	0	0	0	0	0	0		0	0	0	0	0	0	0	0		0	0	0
897	897.5	0	0	0	0	0	0	0	0		0	0	0	0	0	0	0	0		0	0	0	0	0	0	0	0		0	0	0	0	0	0	0	0		0	0	0	0	0	0	0	0		0	0	0
898	898.5	0	0	0	0	0	0	0	0		0	0	0	0	0	0	0	0		0	0	0	0	0	0	0	0		0	0	0	0	0	0	0	0		0	0	0	0	0	0	0	0		0	0	0
899	899.5	0	0	0	0	0	0	0	0		0	0	0	0	0	0	0	0		0	0	0	0	0	0	0	0		0	0	0	0	0	0	0	0		0	0	0	0	0	0	0	0		0	0	0
900	900.5	0	0	0	0	0	0	0	0		0	0	0	0	0	0	0	0		0	0	0	0	0	0	0	0		0	0	0	0	0	0	0	0		0	0	0	0	0	0	0	0		0	0	0
901	901.5	0	0	0	0	0	0	0	0		0	0	0	0	0	0	0	0		0	0	0	0	0	0	0	0		0	0	0	0	0	0	0	0		0	0	0	0	0	0	0	0		0	0	0
902	902.5	0	0	0	0	0	0	0	0		0	0	0	0	0	0	0	0		0	0	0	0	0	0	0	0		0	0	0	0	0	0	0	0		0	0	0	0	0	0	0	0		0	0	0
903	903.5	0	0	0	0	0	0	0	0		0	0	0	0	0	0	0	0		0	0	0	0	0	0	0	0		0	0	0	0	0	0	0	0		0	0	0	0	0	0	0	0		0	0	0
904	904.5	0	0	0	0	0	0	0	0		0	0	0	0	0	0	0	0		0	0	0	0	0	0	0	0		0	0	0	0	0	0	0	0		0	0	0	0	0	0	0	0		0	0	0
905	905.5	0	0	0	0	0	0	0	0		0	0	0	0	0	0	0	0		0	0	0	0	0	0	0	0		0	0	0	0	0	0	0	0		0	0	0	0	0	0	0	0		0	0	0
906	906.5	0	0	0	0	0	0	0	0		0	0	0	0	0	0	0	0		0	0	0	0	0	0	0	0		0	0	0	0	0	0	0	0		0	0	0	0	0	0	0	0		0	0	0
907	907.5	0	0	0	0	0	0	0	0		0	0	0	0	0	0	0	0		0	0	0	0	0	0	0	0		0	0	0	0	0	0	0	0		0	0	0	0	0	0	0	0		0	0	0
908	908.5	0	0	0	0	0	0	0	0		0	0	0	0	0	0	0	0		0	0	0	0	0	0	0	0		0	0	0	0	0	0	0	0		0	0	0	0	0	0	0	0		0	0	0
909	909.5	0	0	0	0	0	0	0	0		0	0	0	0	0	0	0	0		0	0	0	0	0	0	0	0		0	0	0	0	0	0	0	0		0	0	0	0	0	0	0	0		0	0	0
910	910.5	0	0	0	0	0	0	0	0		0	0	0	0	0	0	0	0		0	0	0	0	0	0	0	0		0	0	0	0	0	0	0	0		0	0	0	0	0	0	0	0		0	0	0
911	911.5	0	0	0	0	0	0	0	0		0	0	0	0	0	0	0	0		0	0	0	0	0	0	0	0		0	0	0	0	0	0	0	0		0	0	0	0	0	0	0	0		0	0	0
912	912.5	0	0	0	0	0	0	0	0		0	0	0	0	0	0	0	0		0	0	0	0	0	0	0	0		0	0	0	0	0	0	0	0		0	0	0	0	0	0	0	0		0	0	0
913	913.5	0	0	0	0	0	0	0	0		0	0	0	0	0	0	0	0		0	0	0	0	0	0	0	0		0	0	0	0	0	0	0	0		0	0	0	0	0	0	0	0		0	0	0
914	914.5	0	0	0	0	0	0	0	0		0	0	0	0	0	0	0	0		0	0	0	0	0	0	0	0		0	0	0	0	0	0	0	0		0	0	0	0	0	0	0	0		0	0	0
915	915.5	0	0	0	0	0	0	0	0		0	0	0	0	0	0	0	0		0	0	0	0	0	0	0	0		0	0	0	0	0	0	0	0		0	0	0	0	0	0	0	0		0	0	0
916	916.5	0	0	0	0	0	0	0	0		0	0	0	0	0	0	0	0		0	0	0	0	0	0	0	0		0	0	0	0	0	0	0	0		0	0	0	0	0	0	0	0		0	0	0
917	917.5	0	0	0	0	0	0	0	0		0	0	0	0	0	0	0	0		0	0	0	0	0	0	0	0		0	0	0	0	0	0	0	0		0	0	0	0	0	0	0	0		0	0	0
918	918.5	0	0	0	0	0	0	0	0		0	0	0	0	0	0	0	0		0	0	0	0	0	0	0	0		0	0	0	0	0	0	0	0		0	0	0	0	0	0	0	0		0	0	0
919	919.5	0	0	0	0	0	0	0	0		0	0	0	0	0	0	0	0		0	0	0	0	0	0	0	0		0	0	0	0	0	0	0	0		0	0	0	0	0	0	0	0		0	0	0
920	920.5	0	0	0	0	0	0	0	0		0	0	0	0	0	0	0	0		0	0	0	0	0	0	0	0		0	0	0	0	0	0	0	0		0	0	0	0	0	0	0	0		0	0	0
921	921.5	0	0	0	0	0	0	0	0		0	0	0	0	0	0	0	0		0	0	0	0	0	0	0	0		0	0	0	0	0	0	0	0		0	0	0	0	0	0	0	0		0	0	0
922	922.5	0	0	0	0	0	0	0	0		0	0	0	0	0	0	0	0		0	0	0	0	0	0	0	0		0	0	0	0	0	0	0	0		0	0	0	0	0	0	0	0		0	0	0
923	923.5	0	0	0	0	0	0	0	0		0	0	0	0	0	0	0	0		0	0	0	0	0	0	0	0		0	0	0	0	0	0	0	0		0	0	0	0	0	0	0	0		0	0	0
924	924.5	0	0	0	0	0	0	0	0		0	0	0	0	0	0	0	0		0	0	0	0	0	0	0	0		0	0	0	0	0	0	0	0		0	0	0	0	0	0	0	0		0	0	0
925	925.5	0	0	0	0	0	0	0	0		0	0	0	0	0	0	0	0		0	0	0	0	0	0	0	0		0	0	0	0	0	0	0	0		0	0	0	0	0	0	0	0		0	0	0
926	926.5	0	0	0	0	0	0	0	0		0	0	0	0	0	0	0	0		0	0	0	0	0	0	0	0		0	0	0	0	0	0	0	0		0	0	0	0	0	0	0	0		0	0	0
927	927.5	0	0	0	0	0	0	0	0		0	0	0	0	0	0	0	0		0	0	0	0	0	0	0	0		0	0	0	0	0	0	0	0		0	0	0	0	0	0	0	0		0	0	0
928	928.5	0	0	0	0	0	0	0	0		0	0	0	0	0	0	0	0		0	0	0	0	0	0	0	0		0	0	0	0	0	0	0	0		0	0	0	0	0	0	0	0		0	0	0
929	929.5	0	0	0	0	0	0	0	0		0	0	0	0	0	0	0	0		0	0	0	0	0	0	0	0		0	0	0	0	0	0	0	0		0	0	0	0	0	0	0	0		0	0	0
930	930.5	0	0	0	0	0	0	0	0		0	0	0	0	0	0	0	0		0	0	0	0	0	0	0	0		0	0	0	0	0	0	0	0		0	0	0	0	0	0	0	0		0	0	0
931	931.5	0	0	0	0	0	0	0	0		0	0	0	0	0	0	0	0		0	0	0	0	0	0	0	0		0	0	0	0	0	0	0	0		0	0	0	0	0	0	0	0		0	0	0
932	932.5	0	0	0	0	0	0	0	0		0	0	0	0	0	0	0	0		0	0	0	0	0	0	0	0		0	0	0	0	0	0	0	0		0	0	0	0	0	0	0	0		0	0	0
933	933.5	0	0	0	0	0	0	0	0		0	0	0	0	0	0	0	0		0	0	0	0	0	0	0	0		0	0	0	0	0	0	0	0		0	0	0	0	0	0	0	0		0	0	0
934	934.5	0	0	0	0	0	0	0	0		0	0	0	0	0	0	0	0		0	0	0	0	0	0	0	0		0	0	0	0	0	0	0	0		0	0	0	0	0	0	0	0		0	0	0
935	935.5	0	0	0	0	0	0	0	0		0	0	0	0	0	0	0	0		0	0	0	0	0	0	0	0		0	0	0	0	0	0	0	0		0	0	0	0	0	0	0	0		0	0	0
936	936.5	0	0	0	0	0	0	0	0		0	0	0	0	0	0	0	0		0	0	0	0	0	0	0	0		0	0	0	0	0	0	0	0		0	0	0	0	0	0	0	0		0	0	0
937	937.5	0	0	0	0	0	0	0	0		0	0	0	0	0	0	0	0		0	0	0	0	0	0	0	0		0	0	0	0	0	0	0	0		0	0	0	0	0	0	0	0		0	0	0
938	938.5	0	0	0	0	0	0	0	0		0	0	0	0	0	0	0	0		0	0	0	0	0	0	0	0		0	0	0	0	0	0	0	0		0	0	0	0	0	0	0	0		0	0	0
939	939.5	0	0	0	0	0	0	0	0		0	0	0	0	0	0	0	0		0	0	0	0	0	0	0	0		0	0	0	0	0	0	0	0		0	0	0	0	0	0	0	0		0	0	0
940	940.5	0	0	0	0	0	0	0	0		0	0	0	0	0	0	0	0		0	0	0	0	0	0	0	0		0	0	0	0	0	0	0	0		0	0	0	0	0	0	0	0		0	0	0
941	941.5	0	0	0	0	0	0	0	0		0	0	0	0	0	0	0	0		0	0	0	0	0	0	0	0		0	0	0	0	0	0	0	0		0	0	0	0	0	0	0	0		0	0	0
942	942.5	0	0	0	0	0	0	0	0		0	0	0	0	0	0	0	0		0	0	0	0	0	0	0	0		0	0	0	0	0	0	0	0		0	0	0	0	0	0	0	0		0	0	0
943	943.5	0	0	0	0	0	0	0	0		0	0	0	0	0	0	0	0		0	0	0	0	0	0	0	0		0	0	0	0	0	0	0	0		0	0	0	0	0	0	0	0		0	0	0
944	944.5	0	0	0	0	0	0	0	0		0	0	0	0	0	0	0	0		0	0	0	0	0	0	0	0		0	0	0	0	0	0	0	0		0	0	0	0	0	0	0	0		0	0	0
945	945.5	0	0	0	0	0	0	0	0		0	0	0	0	0	0	0	0		0	0	0	0	0	0	0	0		0	0	0	0	0	0	0	0		0	0	0	0	0	0	0	0		0	0	0
946	946.5	0	0	0	0	0	0	0	0		0	0	0	0	0	0	0	0		0	0	0	0	0	0	0	0		0	0	0	0	0	0	0	0		0	0	0	0	0	0	0	0		0	0	0
947	947.5	0	0	0	0	0	0	0	0		0	0	0	0	0	0	0	0		0	0	0	0	0	0	0	0		0	0	0	0	0	0	0	0		0	0	0	0	0	0	0	0		0	0	0
948	948.5	0	0	0	0	0	0	0	0		0	0	0	0	0	0	0	0		0	0	0	0	0	0	0	0		0	0	0	0	0	0	0	0		0	0	0	0	0	0	0	0		0	0	0
949	949.5	0	0	0	0	0	0	0	0		0	0	0	0	0	0	0	0		0	0	0	0	0	0	0	0		0	0	0	0	0	0	0	0		0	0	0	0	0	0	0	0		0	0	0
950	950.5	0	0	0	0	0	0	0	0		0	0	0	0	0	0	0	0		0	0	0	0	0	0	0	0		0	0	0	0	0	0	0	0		0	0	0	0	0	0	0	0		0	0	0
951	951.5	0	0	0	0	0	0	0	0		0	0	0	0	0	0	0	0		0	0	0	0	0	0	0	0		0	0	0	0	0	0	0	0		0	0	0	0	0	0	0	0		0	0	0
952	952.5	0	0	0	0	0	0	0	0		0	0	0	0	0	0	0	0		0	0	0	0	0	0	0	0		0	0	0	0	0	0	0	0		0	0	0	0	0	0	0	0		0	0	0
953	953.5	0	0	0	0	0	0	0	0		0	0	0	0	0	0	0	0		0	0	0	0	0	0	0	0		0	0	0	0	0	0	0	0		0	0	0	0	0	0	0	0		0	0	0
954	954.5	0	0	0	0	0	0	0	0		0	0	0	0	0	0	0	0		0	0	0	0	0	0	0	0		0	0	0	0	0	0	0	0		0	0	0	0	0	0	0	0		0	0	0
955	955.5	0	0	0	0	0	0	0	0		0	0	0	0	0	0	0	0		0	0	0	0	0	0	0	0		0	0	0	0	0	0	0	0		0	0	0	0	0	0	0	0		0	0	0
956	956.5	0	0	0	0	0	0	0	0		0	0	0	0	0	0	0	0		0	0	0	0	0	0	0	0		0	0	0	0	0	0	0	0		0	0	0	0	0	0	0	0		0	0	0
957	957.5	0	0	0	0	0	0	0	0		0	0	0	0	0	0	0	0		0	0	0	0	0	0	0	0		0	0	0	0	0	0	0	0		0	0	0	0	0	0	0	0		0	0	0
958	958.5	0	0	0	0	0	0	0	0		0	0	0	0	0	0	0	0		0	0	0	0	0	0	0	0		0	0	0	0	0	0	0	0		0	0	0	0	0	0	0	0		0	0	0
959	959.5	0	0	0	0	0	0	0	0		0	0	0	0	0	0	0	0		0	0	0	0	0	0	0	0		0	0	0	0	0	0	0	0		0	0	0	0	0	0	0	0		0	0	0
960	960.5	0	0	0	0	0	0	0	0		0	0	0	0	0	0	0	0		0	0	0	0	0	0	0	0		0	0	0	0	0	0	0	0		0	0	0	0	0	0	0	0		0	0	0
961	961.5	0	0	0	0	0	0	0	0		0	0	0	0	0	0	0	0		0	0	0	0	0	0	0	0		0	0	0	0	0	0	0	0		0	0	0	0	0	0	0	0		0	0	0
962	962.5	0	0	0	0	0	0	0	0		0	0	0	0	0	0	0	0		0	0	0	0	0	0	0	0		0	0	0	0	0	0	0	0		0	0	0	0	0	0	0	0		0	0	0
963	963.5	0	0	0	0	0	0	0	0		0	0	0	0	0	0	0	0		0	0	0	0	0	0	0	0		0	0	0	0	0	0	0	0		0	0	0	0	0	0	0	0		0	0	0
964	964.5	0	0	0	0	0	0	0	0		0	0	0	0	0	0	0	0		0	0	0	0	0	0	0	0		0	0	0	0	0	0	0	0		0	0	0	0	0	0	0	0		0	0	0
965	965.5	0	0	0	0	0	0	0	0		0	0	0	0	0	0	0	0		0	0	0	0	0	0	0	0		0	0	0	0	0	0	0	0		0	0	0	0	0	0	0	0		0	0	0
966	966.5	0	0	0	0	0	0	0	0		0	0	0	0	0	0	0	0		0	0	0	0	0	0	0	0		0	0	0	0	0	0	0	0		0	0	0	0	0	0	0	0		0	0	0
967	967.5	0	0	0	0	0	0	0	0		0	0	0	0	0	0	0	0		0	0	0	0	0	0	0	0		0	0	0	0	0	0	0	0		0	0	0	0	0	0	0	0		0	0	0
968	968.5	0	0	0	0	0	0	0	0		0	0	0	0	0	0	0	0		0	0	0	0	0	0	0	0		0	0	0	0	0	0	0	0		0	0	0	0	0	0	0	0		0	0	0
969	969.5	0	0	0	0	0	0	0	0		0	0	0	0	0	0	0	0		0	0	0	0	0	0	0	0		0	0	0	0	0	0	0	0		0	0	0	0	0	0	0	0		0	0	0
970	970.5	0	0	0	0	0	0	0	0		0	0	0	0	0	0	0	0		0	0	0	0	0	0	0	0		0	0	0	0	0	0	0	0		0	0	0	0	0	0	0	0		0	0	0
971	971.5	0	0	0	0	0	0	0	0		0	0	0	0	0	0	0	0		0	0	0	0	0	0	0	0		0	0	0	0	0	0	0	0		0	0	0	0	0	0	0	0		0	0	0
972	972.5	0	0	0	0	0	0	0	0		0	0	0	0	0	0	0	0		0	0	0	0	0	0	0	0		0	0	0	0	0	0	0	0		0	0	0	0	0	0	0	0		0	0	0
973	973.5	0	0	0	0	0	0	0	0		0	0	0	0	0	0	0	0		0	0	0	0	0	0	0	0		0	0	0	0	0	0	0	0		0	0	0	0	0	0	0	0		0	0	0
974	974.5	0	0	0	0	0	0	0	0		0	0	0	0	0	0	0	0		0	0	0	0	0	0	0	0		0	0	0	0	0	0	0	0		0	0	0	0	0	0	0	0		0	0	0
975	975.5	0	0	0	0	0	0	0	0		0	0	0	0	0	0	0	0		0	0	0	0	0	0	0	0		0	0	0	0	0	0	0	0		0	0	0	0	0	0	0	0		0	0	0
976	976.5	0	0	0	0	0	0	0	0		0	0	0	0	0	0	0	0		0	0	0	0	0	0	0	0		0	0	0	0	0	0	0	0		0	0	0	0	0	0	0	0		0	0	0
977	977.5	0	0	0	0	0	0	0	0		0	0	0	0	0	0	0	0		0	0	0	0	0	0	0	0		0	0	0	0	0	0	0	0		0	0	0	0	0	0	0	0		0	0	0
978	978.5	0	0	0	0	0	0	0	0		0	0	0	0	0	0	0	0		0	0	0	0	0	0	0	0		0	0	0	0	0	0	0	0		0	0	0	0	0	0	0	0		0	0	0
979	979.5	0	0	0	0	0	0	0	0		0	0	0	0	0	0	0	0		0	0	0	0	0	0	0	0		0	0	0	0	0	0	0	0		0	0	0	0	0	0	0	0		0	0	0
980	980.5	0	0	0	0	0	0	0	0		0	0	0	0	0	0	0	0		0	0	0	0	0	0	0	0		0	0	0	0	0	0	0	0		0	0	0	0	0	0	0	0		0	0	0
981	981.5	0	0	0	0	0	0	0	0		0	0	0	0	0	0	0	0		0	0	0	0	0	0	0	0		0	0	0	0	0	0	0	0		0	0	0	0	0	0	0	0		0	0	0
982	982.5	0	0	0	0	0	0	0	0		0	0	0	0	0	0	0	0		0	0	0	0	0	0	0	0		0	0	0	0	0	0	0	0		0	0	0	0	0	0	0	0		0	0	0
983	983.5	0	0	0	0	0	0	0	0		0	0	0	0	0	0	0	0		0	0	0	0	0	0	0	0		0	0	0	0	0	0	0	0		0	0	0	0	0	0	0	0		0	0	0
984	984.5	0	0	0	0	0	0	0	0		0	0	0	0	0	0	0	0		0	0	0	0	0	0	0	0		0	0	0	0	0	0	0	0		0	0	0	0	0	0	0	0		0	0	0
985	985.5	0	0	0	0	0	0	0	0		0	0	0	0	0	0	0	0		0	0	0	0	0	0	0	0		0	0	0	0	0	0	0	0		0	0	0	0	0	0	0	0		0	0	0
986	986.5	0	0	0	0	0	0	0	0		0	0	0	0	0	0	0	0		0	0	0	0	0	0	0	0		0	0	0	0	0	0	0	0		0	0	0	0	0	0	0	0		0	0	0
987	987.5	0	0	0	0	0	0	0	0		0	0	0	0	0	0	0	0		0	0	0	0	0	0	0	0		0	0	0	0	0	0	0	0		0	0	0	0	0	0	0	0		0	0	0
988	988.5	0	0	0	0	0	0	0	0		0	0	0	0	0	0	0	0		0	0	0	0	0	0	0	0		0	0	0	0	0	0	0	0		0	0	0	0	0	0	0	0		0	0	0
989	989.5	0	0	0	0	0	0	0	0		0	0	0	0	0	0	0	0		0	0	0	0	0	0	0	0		0	0	0	0	0	0	0	0		0	0	0	0	0	0	0	0		0	0	0
990	990.5	0	0	0	0	0	0	0	0		0	0	0	0	0	0	0	0		0	0	0	0	0	0	0	0		0	0	0	0	0	0	0	0		0	0	0	0	0	0	0	0		0	0	0
991	991.5	0	0	0	0	0	0	0	0		0	0	0	0	0	0	0	0		0	0	0	0	0	0	0	0		0	0	0	0	0	0	0	0		0	0	0	0	0	0	0	0		0	0	0
992	992.5	0	0	0	0	0	0	0	0		0	0	0	0	0	0	0	0		0	0	0	0	0	0	0	0		0	0	0	0	0	0	0	0		0	0	0	0	0	0	0	0		0	0	0
993	993.5	0	0	0	0	0	0	0	0		0	0	0	0	0	0	0	0		0	0	0	0	0	0	0	0		0	0	0	0	0	0	0	0		0	0	0	0	0	0	0	0		0	0	0
994	994.5	0	0	0	0	0	0	0	0		0	0	0	0	0	0	0	0		0	0	0	0	0	0	0	0		0	0	0	0	0	0	0	0		0	0	0	0	0	0	0	0		0	0	0
995	995.5	0	0	0	0	0	0	0	0		0	0	0	0	0	0	0	0		0	0	0	0	0	0	0	0		0	0	0	0	0	0	0	0		0	0	0	0	0	0	0	0		0	0	0
996	996.5	0	0	0	0	0	0	0	0		0	0	0	0	0	0	0	0		0	0	0	0	0	0	0	0		0	0	0	0	0	0	0	0		0	0	0	0	0	0	0	0		0	0	0
997	997.5	0	0	0	0	0	0	0	0		0	0	0	0	0	0	0	0		0	0	0	0	0	0	0	0		0	0	0	0	0	0	0	0		0	0	0	0	0	0	0	0		0	0	0
998	998.5	0	0	0	0	0	0	0	0		0	0	0	0	0	0	0	0		0	0	0	0	0	0	0	0		0	0	0	0	0	0	0	0		0	0	0	0	0	0	0	0		0	0	0
999	999.5	0	0	0	0	0	0	0	0		0	0	0	0	0	0	0	0		0	0	0	0	0	0	0	0		0	0	0	0	0	0	0	0		0	0	0	0	0	0	0	0		0	0	0
1000	1000.5	0	0	0	0	0	0	0	0		0	0	0	0	0	0	0	0		0	0	0	0	0	0	0	0		0	0	0	0	0	0	0	0		0	0	0	0	0	0	0	0		0	0	0
1001	1001.5	0	0	0	0	0	0	0	0		0	0	0	0	0	0	0	0		0	0	0	0	0	0	0	0		0	0	0	0	0	0	0	0		0	0	0	0	0	0	0	0		0	0	0
1002	1002.5	0	0	0	0	0	0	0	0		0	0	0	0	0	0	0	0		0	0	0	0	0	0	0	0		0	0	0	0	0	0	0	0		0	0	0	0	0	0	0	0		0	0	0
1003	1003.5	0	0	0	0	0	0	0	0		0	0	0	0	0	0	0	0		0	0	0	0	0	0	0	0		0	0	0	0	0	0	0	0		0	0	0	0	0	0	0	0		0	0	0
1004	1004.5	0	0	0	0	0	0	0	0		0	0	0	0	0	0	0	0		0	0	0	0	0	0	0	0		0	0	0	0	0	0	0	0		0	0	0	0	0	0	0	0		0	0	0
1005	1005.5	0	0	0	0	0	0	0	0		0	0	0	0	0	0	0	0		0	0	0	0	0	0	0	0		0	0	0	0	0	0	0	0		0	0	0	0	0	0	0	0		0	0	0
1006	1006.5	0	0	0	0	0	0	0	0		0	0	0	0	0	0	0	0		0	0	0	0	0	0	0	0		0	0	0	0	0	0	0	0		0	0	0	0	0	0	0	0		0	0	0
1007	1007.5	0	0	0	0	0	0	0	0		0	0	0	0	0	0	0	0		0	0	0	0	0	0	0	0		0	0	0	0	0	0	0	0		0	0	0	0	0	0	0	0		0	0	0
1008	1008.5	0	0	0	0	0	0	0	0		0	0	0	0	0	0	0	0		0	0	0	0	0	0	0	0		0	0	0	0	0	0	0	0		0	0	0	0	0	0	0	0		0	0	0
1009	1009.5	0	0	0	0	0	0	0	0		0	0	0	0	0	0	0	0		0	0	0	0	0	0	0	0		0	0	0	0	0	0	0	0		0	0	0	0	0	0	0	0		0	0	0
1010	1010.5	0	0	0	0	0	0	0	0		0	0	0	0	0	0	0	0		0	0	0	0	0	0	0	0		0	0	0	0	0	0	0	0		0	0	0	0	0	0	0	0		0	0	0
1011	1011.5	0	0	0	0	0	0	0	0		0	0	0	0	0	0	0	0		0	0	0	0	0	0	0	0		0	0	0	0	0	0	0	0		0	0	0	0	0	0	0	0		0	0	0
1012	1012.5	0	0	0	0	0	0	0	0		0	0	0	0	0	0	0	0		0	0	0	0	0	0	0	0		0	0	0	0	0	0	0	0		0	0	0	0	0	0	0	0		0	0	0
1013	1013.5	0	0	0	0	0	0	0	0		0	0	0	0	0	0	0	0		0	0	0	0	0	0	0	0		0	0	0	0	0	0	0	0		0	0	0	0	0	0	0	0		0	0	0
1014	1014.5	0	0	0	0	0	0	0	0		0	0	0	0	0	0	0	0		0	0	0	0	0	0	0	0		0	0	0	0	0	0	0	0		0	0	0	0	0	0	0	0		0	0	0
1015	1015.5	0	0	0	0	0	0	0	0		0	0	0	0	0	0	0	0		0	0	0	0	0	0	0	0		0	0	0	0	0	0	0	0		0	0	0	0	0	0	0	0		0	0	0
1016	1016.5	0	0	0	0	0	0	0	0		0	0	0	0	0	0	0	0		0	0	0	0	0	0	0	0		0	0	0	0	0	0	0	0		0	0	0	0	0	0	0	0		0	0	0
1017	1017.5	0	0	0	0	0	0	0	0		0	0	0	0	0	0	0	0		0	0	0	0	0	0	0	0		0	0	0	0	0	0	0	0		0	0	0	0	0	0	0	0		0	0	0
1018	1018.5	0	0	0	0	0	0	0	0		0	0	0	0	0	0	0	0		0	0	0	0	0	0	0	0		0	0	0	0	0	0	0	0		0	0	0	0	0	0	0	0		0	0	0
1019	1019.5	0	0	0	0	0	0	0	0		0	0	0	0	0	0	0	0		0	0	0	0	0	0	0	0		0	0	0	0	0	0	0	0		0	0	0	0	0	0	0	0		0	0	0
1020	1020.5	0	0	0	0	0	0	0	0		0	0	0	0	0	0	0	0		0	0	0	0	0	0	0	0		0	0	0	0	0	0	0	0		0	0	0	0	0	0	0	0		0	0	0
1021	1021.5	0	0	0	0	0	0	0	0		0	0	0	0	0	0	0	0		0	0	0	0	0	0	0	0		0	0	0	0	0	0	0	0		0	0	0	0	0	0	0	0		0	0	0
1022	1022.5	0	0	0	0	0	0	0	0		0	0	0	0	0	0	0	0		0	0	0	0	0	0	0	0		0	0	0	0	0	0	0	0		0	0	0	0	0	0	0	0		0	0	0
1023	1023.5	0	0	0	0	0	0	0	0		0	0	0	0	0	0	0	0		0	0	0	0	0	0	0	0		0	0	0	0	0	0	0	0		0	0	0	0	0	0	0	0		0	0	0
1024	1024.5	0	0	0	0	0	0	0	0		0	0	0	0	0	0	0	0		0	0	0	0	0	0	0	0		0	0	0	0	0	0	0	0		0	0	0	0	0	0	0	0		0	0	0
1025	1025.5	0	0	0	0	0	0	0	0		0	0	0	0	0	0	0	0		0	0	0	0	0	0	0	0		0	0	0	0	0	0	0	0		0	0	0	0	0	0	0	0		0	0	0
1026	1026.5	0	0	0	0	0	0	0	0		0	0	0	0	0	0	0	0		0	0	0	0	0	0	0	0		0	0	0	0	0	0	0	0		0	0	0	0	0	0	0	0		0	0	0
1027	1027.5	0	0	0	0	0	0	0	0		0	0	0	0	0	0	0	0		0	0	0	0	0	0	0	0		0	0	0	0	0	0	0	0		0	0	0	0	0	0	0	0		0	0	0
1028	1028.5	0	0	0	0	0	0	0	0		0	0	0	0	0	0	0	0		0	0	0	0	0	0	0	0		0	0	0	0	0	0	0	0		0	0	0	0	0	0	0	0		0	0	0
1029	1029.5	0	0	0	0	0	0	0	0		0	0	0	0	0	0	0	0		0	0	0	0	0	0	0	0		0	0	0	0	0	0	0	0		0	0	0	0	0	0	0	0		0	0	0
1030	1030.5	0	0	0	0	0	0	0	0		0	0	0	0	0	0	0	0		0	0	0	0	0	0	0	0		0	0	0	0	0	0	0	0		0	0	0	0	0	0	0	0		0	0	0
1031	1031.5	0	0	0	0	0	0	0	0		0	0	0	0	0	0	0	0		0	0	0	0	0	0	0	0		0	0	0	0	0	0	0	0		0	0	0	0	0	0	0	0		0	0	0
1032	1032.5	0	0	0	0	0	0	0	0		0	0	0	0	0	0	0	0		0	0	0	0	0	0	0	0		0	0	0	0	0	0	0	0		0	0	0	0	0	0	0	0		0	0	0
1033	1033.5	0	0	0	0	0	0	0	0		0	0	0	0	0	0	0	0		0	0	0	0	0	0	0	0		0	0	0	0	0	0	0	0		0	0	0	0	0	0	0	0		0	0	0
1034	1034.5	0	0	0	0	0	0	0	0		0	0	0	0	0	0	0	0		0	0	0	0	0	0	0	0		0	0	0	0	0	0	0	0		0	0	0	0	0	0	0	0		0	0	0
1035	1035.5	0	0	0	0	0	0	0	0		0	0	0	0	0	0	0	0		0	0	0	0	0	0	0	0		0	0	0	0	0	0	0	0		0	0	0	0	0	0	0	0		0	0	0
1036	1036.5	0	0	0	0	0	0	0	0		0	0	0	0	0	0	0	0		0	0	0	0	0	0	0	0		0	0	0	0	0	0	0	0		0	0	0	0	0	0	0	0		0	0	0
1037	1037.5	0	0	0	0	0	0	0	0		0	0	0	0	0	0	0	0		0	0	0	0	0	0	0	0		0	0	0	0	0	0	0	0		0	0	0	0	0	0	0	0		0	0	0
1038	1038.5	0	0	0	0	0	0	0	0		0	0	0	0	0	0	0	0		0	0	0	0	0	0	0	0		0	0	0	0	0	0	0	0		0	0	0	0	0	0	0	0		0	0	0
1039	1039.5	0	0	0	0	0	0	0	0		0	0	0	0	0	0	0	0		0	0	0	0	0	0	0	0		0	0	0	0	0	0	0	0		0	0	0	0	0	0	0	0		0	0	0
1040	1040.5	0	0	0	0	0	0	0	0		0	0	0	0	0	0	0	0		0	0	0	0	0	0	0	0		0	0	0	0	0	0	0	0		0	0	0	0	0	0	0	0		0	0	0
1041	1041.5	0	0	0	0	0	0	0	0		0	0	0	0	0	0	0	0		0	0	0	0	0	0	0	0		0	0	0	0	0	0	0	0		0	0	0	0	0	0	0	0		0	0	0
1042	1042.5	0	0	0	0	0	0	0	0		0	0	0	0	0	0	0	0		0	0	0	0	0	0	0	0		0	0	0	0	0	0	0	0		0	0	0	0	0	0	0	0		0	0	0
1043	1043.5	0	0	0	0	0	0	0	0		0	0	0	0	0	0	0	0		0	0	0	0	0	0	0	0		0	0	0	0	0	0	0	0		0	0	0	0	0	0	0	0		0	0	0
1044	1044.5	0	0	0	0	0	0	0	0		0	0	0	0	0	0	0	0		0	0	0	0	0	0	0	0		0	0	0	0	0	0	0	0		0	0	0	0	0	0	0	0		0	0	0
1045	1045.5	0	0	0	0	0	0	0	0		0	0	0	0	0	0	0	0		0	0	0	0	0	0	0	0		0	0	0	0	0	0	0	0		0	0	0	0	0	0	0	0		0	0	0
1046	1046.5	0	0	0	0	0	0	0	0		0	0	0	0	0	0	0	0		0	0	0	0	0	0	0	0		0	0	0	0	0	0	0	0		0	0	0	0	0	0	0	0		0	0	0
1047	1047.5	0	0	0	0	0	0	0	0		0	0	0	0	0	0	0	0		0	0	0	0	0	0	0	0		0	0	0	0	0	0	0	0		0	0	0	0	0	0	0	0		0	0	0
1048	1048.5	0	0	0	0	0	0	0	0		0	0	0	0	0	0	0	0		0	0	0	0	0	0	0	0		0	0	0	0	0	0	0	0		0	0	0	0	0	0	0	0		0	0	0
1049	1049.5	0	0	0	0	0	0	0	0		0	0	0	0	0	0	0	0		0	0	0	0	0	0	0	0		0	0	0	0	0	0	0	0		0	0	0	0	0	0	0	0		0	0	0
1050	1050.5	0	0	0	0	0	0	0	0		0	0	0	0	0	0	0	0		0	0	0	0	0	0	0	0		0	0	0	0	0	0	0	0		0	0	0	0	0	0	0	0		0	0	0
1051	1051.5	0	0	0	0	0	0	0	0		0	0	0	0	0	0	0	0		0	0	0	0	0	0	0	0		0	0	0	0	0	0	0	0		0	0	0	0	0	0	0	0		0	0	0
1052	1052.5	0	0	0	0	0	0	0	0		0	0	0	0	0	0	0	0		0	0	0	0	0	0	0	0		0	0	0	0	0	0	0	0		0	0	0	0	0	0	0	0		0	0	0
1053	1053.5	0	0	0	0	0	0	0	0		0	0	0	0	0	0	0	0		0	0	0	0	0	0	0	0		0	0	0	0	0	0	0	0		0	0	0	0	0	0	0	0		0	0	0
1054	1054.5	0	0	0	0	0	0	0	0		0	0	0	0	0	0	0	0		0	0	0	0	0	0	0	0		0	0	0	0	0	0	0	0		0	0	0	0	0	0	0	0		0	0	0
1055	1055.5	0	0	0	0	0	0	0	0		0	0	0	0	0	0	0	0		0	0	0	0	0	0	0	0		0	0	0	0	0	0	0	0		0	0	0	0	0	0	0	0		0	0	0
1056	1056.5	0	0	0	0	0	0	0	0		0	0	0	0	0	0	0	0		0	0	0	0	0	0	0	0		0	0	0	0	0	0	0	0		0	0	0	0	0	0	0	0		0	0	0
1057	1057.5	0	0	0	0	0	0	0	0		0	0	0	0	0	0	0	0		0	0	0	0	0	0	0	0		0	0	0	0	0	0	0	0		0	0	0	0	0	0	0	0		0	0	0
1058	1058.5	0	0	0	0	0	0	0	0		0	0	0	0	0	0	0	0		0	0	0	0	0	0	0	0		0	0	0	0	0	0	0	0		0	0	0	0	0	0	0	0		0	0	0
1059	1059.5	0	0	0	0	0	0	0	0		0	0	0	0	0	0	0	0		0	0	0	0	0	0	0	0		0	0	0	0	0	0	0	0		0	0	0	0	0	0	0	0		0	0	0
1060	1060.5	0	0	0	0	0	0	0	0		0	0	0	0	0	0	0	0		0	0	0	0	0	0	0	0		0	0	0	0	0	0	0	0		0	0	0	0	0	0	0	0		0	0	0
1061	1061.5	0	0	0	0	0	0	0	0		0	0	0	0	0	0	0	0		0	0	0	0	0	0	0	0		0	0	0	0	0	0	0	0		0	0	0	0	0	0	0	0		0	0	0
1062	1062.5	0	0	0	0	0	0	0	0		0	0	0	0	0	0	0	0		0	0	0	0	0	0	0	0		0	0	0	0	0	0	0	0		0	0	0	0	0	0	0	0		0	0	0
1063	1063.5	0	0	0	0	0	0	0	0		0	0	0	0	0	0	0	0		0	0	0	0	0	0	0	0		0	0	0	0	0	0	0	0		0	0	0	0	0	0	0	0		0	0	0
1064	1064.5	0	0	0	0	0	0	0	0		0	0	0	0	0	0	0	0		0	0	0	0	0	0	0	0		0	0	0	0	0	0	0	0		0	0	0	0	0	0	0	0		0	0	0
1065	1065.5	0	0	0	0	0	0	0	0		0	0	0	0	0	0	0	0		0	0	0	0	0	0	0	0		0	0	0	0	0	0	0	0		0	0	0	0	0	0	0	0		0	0	0
1066	1066.5	0	0	0	0	0	0	0	0		0	0	0	0	0	0	0	0		0	0	0	0	0	0	0	0		0	0	0	0	0	0	0	0		0	0	0	0	0	0	0	0		0	0	0
1067	1067.5	0	0	0	0	0	0	0	0		0	0	0	0	0	0	0	0		0	0	0	0	0	0	0	0		0	0	0	0	0	0	0	0		0	0	0	0	0	0	0	0		0	0	0
1068	1068.5	0	0	0	0	0	0	0	0		0	0	0	0	0	0	0	0		0	0	0	0	0	0	0	0		0	0	0	0	0	0	0	0		0	0	0	0	0	0	0	0		0	0	0
1069	1069.5	0	0	0	0	0	0	0	0		0	0	0	0	0	0	0	0		0	0	0	0	0	0	0	0		0	0	0	0	0	0	0	0		0	0	0	0	0	0	0	0		0	0	0
1070	1070.5	0	0	0	0	0	0	0	0		0	0	0	0	0	0	0	0		0	0	0	0	0	0	0	0		0	0	0	0	0	0	0	0		0	0	0	0	0	0	0	0		0	0	0
1071	1071.5	0	0	0	0	0	0	0	0		0	0	0	0	0	0	0	0		0	0	0	0	0	0	0	0		0	0	0	0	0	0	0	0		0	0	0	0	0	0	0	0		0	0	0
1072	1072.5	0	0	0	0	0	0	0	0		0	0	0	0	0	0	0	0		0	0	0	0	0	0	0	0		0	0	0	0	0	0	0	0		0	0	0	0	0	0	0	0		0	0	0
1073	1073.5	0	0	0	0	0	0	0	0		0	0	0	0	0	0	0	0		0	0	0	0	0	0	0	0		0	0	0	0	0	0	0	0		0	0	0	0	0	0	0	0		0	0	0
1074	1074.5	0	0	0	0	0	0	0	0		0	0	0	0	0	0	0	0		0	0	0	0	0	0	0	0		0	0	0	0	0	0	0	0		0	0	0	0	0	0	0	0		0	0	0
1075	1075.5	0	0	0	0	0	0	0	0		0	0	0	0	0	0	0	0		0	0	0	0	0	0	0	0		0	0	0	0	0	0	0	0		0	0	0	0	0	0	0	0		0	0	0
1076	1076.5	0	0	0	0	0	0	0	0		0	0	0	0	0	0	0	0		0	0	0	0	0	0	0	0		0	0	0	0	0	0	0	0		0	0	0	0	0	0	0	0		0	0	0
1077	1077.5	0	0	0	0	0	0	0	0		0	0	0	0	0	0	0	0		0	0	0	0	0	0	0	0		0	0	0	0	0	0	0	0		0	0	0	0	0	0	0	0		0	0	0
1078	1078.5	0	0	0	0	0	0	0	0		0	0	0	0	0	0	0	0		0	0	0	0	0	0	0	0		0	0	0	0	0	0	0	0		0	0	0	0	0	0	0	0		0	0	0
1079	1079.5	0	0	0	0	0	0	0	0		0	0	0	0	0	0	0	0		0	0	0	0	0	0	0	0		0	0	0	0	0	0	0	0		0	0	0	0	0	0	0	0		0	0	0
1080	1080.5	0	0	0	0	0	0	0	0		0	0	0	0	0	0	0	0		0	0	0	0	0	0	0	0		0	0	0	0	0	0	0	0		0	0	0	0	0	0	0	0		0	0	0
1081	1081.5	0	0	0	0	0	0	0	0		0	0	0	0	0	0	0	0		0	0	0	0	0	0	0	0		0	0	0	0	0	0	0	0		0	0	0	0	0	0	0	0		0	0	0
1082	1082.5	0	0	0	0	0	0	0	0		0	0	0	0	0	0	0	0		0	0	0	0	0	0	0	0		0	0	0	0	0	0	0	0		0	0	0	0	0	0	0	0		0	0	0
1083	1083.5	0	0	0	0	0	0	0	0		0	0	0	0	0	0	0	0		0	0	0	0	0	0	0	0		0	0	0	0	0	0	0	0		0	0	0	0	0	0	0	0		0	0	0
1084	1084.5	0	0	0	0	0	0	0	0		0	0	0	0	0	0	0	0		0	0	0	0	0	0	0	0		0	0	0	0	0	0	0	0		0	0	0	0	0	0	0	0		0	0	0
1085	1085.5	0	0	0	0	0	0	0	0		0	0	0	0	0	0	0	0		0	0	0	0	0	0	0	0		0	0	0	0	0	0	0	0		0	0	0	0	0	0	0	0		0	0	0
1086	1086.5	0	0	0	0	0	0	0	0		0	0	0	0	0	0	0	0		0	0	0	0	0	0	0	0		0	0	0	0	0	0	0	0		0	0	0	0	0	0	0	0		0	0	0
1087	1087.5	0	0	0	0	0	0	0	0		0	0	0	0	0	0	0	0		0	0	0	0	0	0	0	0		0	0	0	0	0	0	0	0		0	0	0	0	0	0	0	0		0	0	0
1088	1088.5	0	0	0	0	0	0	0	0		0	0	0	0	0	0	0	0		0	0	0	0	0	0	0	0		0	0	0	0	0	0	0	0		0	0	0	0	0	0	0	0		0	0	0
1089	1089.5	0	0	0	0	0	0	0	0		0	0	0	0	0	0	0	0		0	0	0	0	0	0	0	0		0	0	0	0	0	0	0	0		0	0	0	0	0	0	0	0		0	0	0
1090	1090.5	0	0	0	0	0	0	0	0		0	0	0	0	0	0	0	0		0	0	0	0	0	0	0	0		0	0	0	0	0	0	0	0		0	0	0	0	0	0	0	0		0	0	0
1091	1091.5	0	0	0	0	0	0	0	0		0	0	0	0	0	0	0	0		0	0	0	0	0	0	0	0		0	0	0	0	0	0	0	0		0	0	0	0	0	0	0	0		0	0	0
1092	1092.5	0	0	0	0	0	0	0	0		0	0	0	0	0	0	0	0		0	0	0	0	0	0	0	0		0	0	0	0	0	0	0	0		0	0	0	0	0	0	0	0		0	0	0
1093	1093.5	0	0	0	0	0	0	0	0		0	0	0	0	0	0	0	0		0	0	0	0	0	0	0	0		0	0	0	0	0	0	0	0		0	0	0	0	0	0	0	0		0	0	0
1094	1094.5	0	0	0	0	0	0	0	0		0	0	0	0	0	0	0	0		0	0	0	0	0	0	0	0		0	0	0	0	0	0	0	0		0	0	0	0	0	0	0	0		0	0	0
1095	1095.5	0	0	0	0	0	0	0	0		0	0	0	0	0	0	0	0		0	0	0	0	0	0	0	0		0	0	0	0	0	0	0	0		0	0	0	0	0	0	0	0		0	0	0
1096	1096.5	0	0	0	0	0	0	0	0		0	0	0	0	0	0	0	0		0	0	0	0	0	0	0	0		0	0	0	0	0	0	0	0		0	0	0	0	0	0	0	0		0	0	0
1097	1097.5	0	0	0	0	0	0	0	0		0	0	0	0	0	0	0	0		0	0	0	0	0	0	0	0		0	0	0	0	0	0	0	0		0	0	0	0	0	0	0	0		0	0	0
1098	1098.5	0	0	0	0	0	0	0	0		0	0	0	0	0	0	0	0		0	0	0	0	0	0	0	0		0	0	0	0	0	0	0	0		0	0	0	0	0	0	0	0		0	0	0
1099	1099.5	0	0	0	0	0	0	0	0		0	0	0	0	0	0	0	0		0	0	0	0	0	0	0	0		0	0	0	0	0	0	0	0		0	0	0	0	0	0	0	0		0	0	0
1100	1100.5	0	0	0	0	0	0	0	0		0	0	0	0	0	0	0	0		0	0	0	0	0	0	0	0		0	0	0	0	0	0	0	0		0	0	0	0	0	0	0	0		0	0	0
1101	1101.5	0	0	0	0	0	0	0	0		0	0	0	0	0	0	0	0		0	0	0	0	0	0	0	0		0	0	0	0	0	0	0	0		0	0	0	0	0	0	0	0		0	0	0
1102	1102.5	0	0	0	0	0	0	0	0		0	0	0	0	0	0	0	0		0	0	0	0	0	0	0	0		0	0	0	0	0	0	0	0		0	0	0	0	0	0	0	0		0	0	0
1103	1103.5	0	0	0	0	0	0	0	0		0	0	0	0	0	0	0	0		0	0	0	0	0	0	0	0		0	0	0	0	0	0	0	0		0	0	0	0	0	0	0	0		0	0	0
1104	1104.5	0	0	0	0	0	0	0	0		0	0	0	0	0	0	0	0		0	0	0	0	0	0	0	0		0	0	0	0	0	0	0	0		0	0	0	0	0	0	0	0		0	0	0
1105	1105.5	0	0	0	0	0	0	0	0		0	0	0	0	0	0	0	0		0	0	0	0	0	0	0	0		0	0	0	0	0	0	0	0		0	0	0	0	0	0	0	0		0	0	0
1106	1106.5	0	0	0	0	0	0	0	0		0	0	0	0	0	0	0	0		0	0	0	0	0	0	0	0		0	0	0	0	0	0	0	0		0	0	0	0	0	0	0	0		0	0	0
1107	1107.5	0	0	0	0	0	0	0	0		0	0	0	0	0	0	0	0		0	0	0	0	0	0	0	0		0	0	0	0	0	0	0	0		0	0	0	0	0	0	0	0		0	0	0
1108	1108.5	0	0	0	0	0	0	0	0		0	0	0	0	0	0	0	0		0	0	0	0	0	0	0	0		0	0	0	0	0	0	0	0		0	0	0	0	0	0	0	0		0	0	0
1109	1109.5	0	0	0	0	0	0	0	0		0	0	0	0	0	0	0	0		0	0	0	0	0	0	0	0		0	0	0	0	0	0	0	0		0	0	0	0	0	0	0	0		0	0	0
1110	1110.5	0	0	0	0	0	0	0	0		0	0	0	0	0	0	0	0		0	0	0	0	0	0	0	0		0	0	0	0	0	0	0	0		0	0	0	0	0	0	0	0		0	0	0
1111	1111.5	0	0	0	0	0	0	0	0		0	0	0	0	0	0	0	0		0	0	0	0	0	0	0	0		0	0	0	0	0	0	0	0		0	0	0	0	0	0	0	0		0	0	0
1112	1112.5	0	0	0	0	0	0	0	0		0	0	0	0	0	0	0	0		0	0	0	0	0	0	0	0		0	0	0	0	0	0	0	0		0	0	0	0	0	0	0	0		0	0	0
1113	1113.5	0	0	0	0	0	0	0	0		0	0	0	0	0	0	0	0		0	0	0	0	0	0	0	0		0	0	0	0	0	0	0	0		0	0	0	0	0	0	0	0		0	0	0
1114	1114.5	0	0	0	0	0	0	0	0		0	0	0	0	0	0	0	0		0	0	0	0	0	0	0	0		0	0	0	0	0	0	0	0		0	0	0	0	0	0	0	0		0	0	0
1115	1115.5	0	0	0	0	0	0	0	0		0	0	0	0	0	0	0	0		0	0	0	0	0	0	0	0		0	0	0	0	0	0	0	0		0	0	0	0	0	0	0	0		0	0	0
1116	1116.5	0	0	0	0	0	0	0	0		0	0	0	0	0	0	0	0		0	0	0	0	0	0	0	0		0	0	0	0	0	0	0	0		0	0	0	0	0	0	0	0		0	0	0
1117	1117.5	0	0	0	0	0	0	0	0		0	0	0	0	0	0	0	0		0	0	0	0	0	0	0	0		0	0	0	0	0	0	0	0		0	0	0	0	0	0	0	0		0	0	0
1118	1118.5	0	0	0	0	0	0	0	0		0	0	0	0	0	0	0	0		0	0	0	0	0	0	0	0		0	0	0	0	0	0	0	0		0	0	0	0	0	0	0	0		0	0	0
1119	1119.5	0	0	0	0	0	0	0	0		0	0	0	0	0	0	0	0		0	0	0	0	0	0	0	0		0	0	0	0	0	0	0	0		0	0	0	0	0	0	0	0		0	0	0
1120	1120.5	0	0	0	0	0	0	0	0		0	0	0	0	0	0	0	0		0	0	0	0	0	0	0	0		0	0	0	0	0	0	0	0		0	0	0	0	0	0	0	0		0	0	0
1121	1121.5	0	0	0	0	0	0	0	0		0	0	0	0	0	0	0	0		0	0	0	0	0	0	0	0		0	0	0	0	0	0	0	0		0	0	0	0	0	0	0	0		0	0	0
1122	1122.5	0	0	0	0	0	0	0	0		0	0	0	0	0	0	0	0		0	0	0	0	0	0	0	0		0	0	0	0	0	0	0	0		0	0	0	0	0	0	0	0		0	0	0
1123	1123.5	0	0	0	0	0	0	0	0		0	0	0	0	0	0	0	0		0	0	0	0	0	0	0	0		0	0	0	0	0	0	0	0		0	0	0	0	0	0	0	0		0	0	0
1124	1124.5	0	0	0	0	0	0	0	0		0	0	0	0	0	0	0	0		0	0	0	0	0	0	0	0		0	0	0	0	0	0	0	0		0	0	0	0	0	0	0	0		0	0	0
1125	1125.5	0	0	0	0	0	0	0	0		0	0	0	0	0	0	0	0		0	0	0	0	0	0	0	0		0	0	0	0	0	0	0	0		0	0	0	0	0	0	0	0		0	0	0
1126	1126.5	0	0	0	0	0	0	0	0		0	0	0	0	0	0	0	0		0	0	0	0	0	0	0	0		0	0	0	0	0	0	0	0		0	0	0	0	0	0	0	0		0	0	0
1127	1127.5	0	0	0	0	0	0	0	0		0	0	0	0	0	0	0	0		0	0	0	0	0	0	0	0		0	0	0	0	0	0	0	0		0	0	0	0	0	0	0	0		0	0	0
1128	1128.5	0	0	0	0	0	0	0	0		0	0	0	0	0	0	0	0		0	0	0	0	0	0	0	0		0	0	0	0	0	0	0	0		0	0	0	0	0	0	0	0		0	0	0
1129	1129.5	0	0	0	0	0	0	0	0		0	0	0	0	0	0	0	0		0	0	0	0	0	0	0	0		0	0	0	0	0	0	0	0		0	0	0	0	0	0	0	0		0	0	0
1130	1130.5	0	0	0	0	0	0	0	0		0	0	0	0	0	0	0	0		0	0	0	0	0	0	0	0		0	0	0	0	0	0	0	0		0	0	0	0	0	0	0	0		0	0	0
1131	1131.5	0	0	0	0	0	0	0	0		0	0	0	0	0	0	0	0		0	0	0	0	0	0	0	0		0	0	0	0	0	0	0	0		0	0	0	0	0	0	0	0		0	0	0
1132	1132.5	0	0	0	0	0	0	0	0		0	0	0	0	0	0	0	0		0	0	0	0	0	0	0	0		0	0	0	0	0	0	0	0		0	0	0	0	0	0	0	0		0	0	0
1133	1133.5	0	0	0	0	0	0	0	0		0	0	0	0	0	0	0	0		0	0	0	0	0	0	0	0		0	0	0	0	0	0	0	0		0	0	0	0	0	0	0	0		0	0	0
1134	1134.5	0	0	0	0	0	0	0	0		0	0	0	0	0	0	0	0		0	0	0	0	0	0	0	0		0	0	0	0	0	0	0	0		0	0	0	0	0	0	0	0		0	0	0
1135	1135.5	0	0	0	0	0	0	0	0		0	0	0	0	0	0	0	0		0	0	0	0	0	0	0	0		0	0	0	0	0	0	0	0		0	0	0	0	0	0	0	0		0	0	0
1136	1136.5	0	0	0	0	0	0	0	0		0	0	0	0	0	0	0	0		0	0	0	0	0	0	0	0		0	0	0	0	0	0	0	0		0	0	0	0	0	0	0	0		0	0	0
1137	1137.5	0	0	0	0	0	0	0	0		0	0	0	0	0	0	0	0		0	0	0	0	0	0	0	0		0	0	0	0	0	0	0	0		0	0	0	0	0	0	0	0		0	0	0
1138	1138.5	0	0	0	0	0	0	0	0		0	0	0	0	0	0	0	0		0	0	0	0	0	0	0	0		0	0	0	0	0	0	0	0		0	0	0	0	0	0	0	0		0	0	0
1139	1139.5	0	0	0	0	0	0	0	0		0	0	0	0	0	0	0	0		0	0	0	0	0	0	0	0		0	0	0	0	0	0	0	0		0	0	0	0	0	0	0	0		0	0	0
1140	1140.5	0	0	0	0	0	0	0	0		0	0	0	0	0	0	0	0		0	0	0	0	0	0	0	0		0	0	0	0	0	0	0	0		0	0	0	0	0	0	0	0		0	0	0
1141	1141.5	0	0	0	0	0	0	0	0		0	0	0	0	0	0	0	0		0	0	0	0	0	0	0	0		0	0	0	0	0	0	0	0		0	0	0	0	0	0	0	0		0	0	0
1142	1142.5	0	0	0	0	0	0	0	0		0	0	0	0	0	0	0	0		0	0	0	0	0	0	0	0		0	0	0	0	0	0	0	0		0	0	0	0	0	0	0	0		0	0	0
1143	1143.5	0	0	0	0	0	0	0	0		0	0	0	0	0	0	0	0		0	0	0	0	0	0	0	0		0	0	0	0	0	0	0	0		0	0	0	0	0	0	0	0		0	0	0
1144	1144.5	0	0	0	0	0	0	0	0		0	0	0	0	0	0	0	0		0	0	0	0	0	0	0	0		0	0	0	0	0	0	0	0		0	0	0	0	0	0	0	0		0	0	0
1145	1145.5	0	0	0	0	0	0	0	0		0	0	0	0	0	0	0	0		0	0	0	0	0	0	0	0		0	0	0	0	0	0	0	0		0	0	0	0	0	0	0	0		0	0	0
1146	1146.5	0	0	0	0	0	0	0	0		0	0	0	0	0	0	0	0		0	0	0	0	0	0	0	0		0	0	0	0	0	0	0	0		0	0	0	0	0	0	0	0		0	0	0
1147	1147.5	0	0	0	0	0	0	0	0		0	0	0	0	0	0	0	0		0	0	0	0	0	0	0	0		0	0	0	0	0	0	0	0		0	0	0	0	0	0	0	0		0	0	0
1148	1148.5	0	0	0	0	0	0	0	0		0	0	0	0	0	0	0	0		0	0	0	0	0	0	0	0		0	0	0	0	0	0	0	0		0	0	0	0	0	0	0	0		0	0	0
1149	1149.5	0	0	0	0	0	0	0	0		0	0	0	0	0	0	0	0		0	0	0	0	0	0	0	0		0	0	0	0	0	0	0	0		0	0	0	0	0	0	0	0		0	0	0
1150	1150.5	0	0	0	0	0	0	0	0		0	0	0	0	0	0	0	0		0	0	0	0	0	0	0	0		0	0	0	0	0	0	0	0		0	0	0	0	0	0	0	0		0	0	0
1151	1151.5	0	0	0	0	0	0	0	0		0	0	0	0	0	0	0	0		0	0	0	0	0	0	0	0		0	0	0	0	0	0	0	0		0	0	0	0	0	0	0	0		0	0	0
1152	1152.5	0	0	0	0	0	0	0	0		0	0	0	0	0	0	0	0		0	0	0	0	0	0	0	0		0	0	0	0	0	0	0	0		0	0	0	0	0	0	0	0		0	0	0
1153	1153.5	0	0	0	0	0	0	0	0		0	0	0	0	0	0	0	0		0	0	0	0	0	0	0	0		0	0	0	0	0	0	0	0		0	0	0	0	0	0	0	0		0	0	0
1154	1154.5	0	0	0	0	0	0	0	0		0	0	0	0	0	0	0	0		0	0	0	0	0	0	0	0		0	0	0	0	0	0	0	0		0	0	0	0	0	0	0	0		0	0	0
1155	1155.5	0	0	0	0	0	0	0	0		0	0	0	0	0	0	0	0		0	0	0	0	0	0	0	0		0	0	0	0	0	0	0	0		0	0	0	0	0	0	0	0		0	0	0
1156	1156.5	0	0	0	0	0	0	0	0		0	0	0	0	0	0	0	0		0	0	0	0	0	0	0	0		0	0	0	0	0	0	0	0		0	0	0	0	0	0	0	0		0	0	0
1157	1157.5	0	0	0	0	0	0	0	0		0	0	0	0	0	0	0	0		0	0	0	0	0	0	0	0		0	0	0	0	0	0	0	0		0	0	0	0	0	0	0	0		0	0	0
1158	1158.5	0	0	0	0	0	0	0	0		0	0	0	0	0	0	0	0		0	0	0	0	0	0	0	0		0	0	0	0	0	0	0	0		0	0	0	0	0	0	0	0		0	0	0
1159	1159.5	0	0	0	0	0	0	0	0		0	0	0	0	0	0	0	0		0	0	0	0	0	0	0	0		0	0	0	0	0	0	0	0		0	0	0	0	0	0	0	0		0	0	0
1160	1160.5	0	0	0	0	0	0	0	0		0	0	0	0	0	0	0	0		0	0	0	0	0	0	0	0		0	0	0	0	0	0	0	0		0	0	0	0	0	0	0	0		0	0	0
1161	1161.5	0	0	0	0	0	0	0	0		0	0	0	0	0	0	0	0		0	0	0	0	0	0	0	0		0	0	0	0	0	0	0	0		0	0	0	0	0	0	0	0		0	0	0
1162	1162.5	0	0	0	0	0	0	0	0		0	0	0	0	0	0	0	0		0	0	0	0	0	0	0	0		0	0	0	0	0	0	0	0		0	0	0	0	0	0	0	0		0	0	0
1163	1163.5	0	0	0	0	0	0	0	0		0	0	0	0	0	0	0	0		0	0	0	0	0	0	0	0		0	0	0	0	0	0	0	0		0	0	0	0	0	0	0	0		0	0	0
1164	1164.5	0	0	0	0	0	0	0	0		0	0	0	0	0	0	0	0		0	0	0	0	0	0	0	0		0	0	0	0	0	0	0	0		0	0	0	0	0	0	0	0		0	0	0
1165	1165.5	0	0	0	0	0	0	0	0		0	0	0	0	0	0	0	0		0	0	0	0	0	0	0	0		0	0	0	0	0	0	0	0		0	0	0	0	0	0	0	0		0	0	0
1166	1166.5	0	0	0	0	0	0	0	0		0	0	0	0	0	0	0	0		0	0	0	0	0	0	0	0		0	0	0	0	0	0	0	0		0	0	0	0	0	0	0	0		0	0	0
1167	1167.5	0	0	0	0	0	0	0	0		0	0	0	0	0	0	0	0		0	0	0	0	0	0	0	0		0	0	0	0	0	0	0	0		0	0	0	0	0	0	0	0		0	0	0
1168	1168.5	0	0	0	0	0	0	0	0		0	0	0	0	0	0	0	0		0	0	0	0	0	0	0	0		0	0	0	0	0	0	0	0		0	0	0	0	0	0	0	0		0	0	0
1169	1169.5	0	0	0	0	0	0	0	0		0	0	0	0	0	0	0	0		0	0	0	0	0	0	0	0		0	0	0	0	0	0	0	0		0	0	0	0	0	0	0	0		0	0	0
1170	1170.5	0	0	0	0	0	0	0	0		0	0	0	0	0	0	0	0		0	0	0	0	0	0	0	0		0	0	0	0	0	0	0	0		0	0	0	0	0	0	0	0		0	0	0
1171	1171.5	0	0	0	0	0	0	0	0		0	0	0	0	0	0	0	0		0	0	0	0	0	0	0	0		0	0	0	0	0	0	0	0		0	0	0	0	0	0	0	0		0	0	0
1172	1172.5	0	0	0	0	0	0	0	0		0	0	0	0	0	0	0	0		0	0	0	0	0	0	0	0		0	0	0	0	0	0	0	0		0	0	0	0	0	0	0	0		0	0	0
1173	1173.5	0	0	0	0	0	0	0	0		0	0	0	0	0	0	0	0		0	0	0	0	0	0	0	0		0	0	0	0	0	0	0	0		0	0	0	0	0	0	0	0		0	0	0
1174	1174.5	0	0	0	0	0	0	0	0		0	0	0	0	0	0	0	0		0	0	0	0	0	0	0	0		0	0	0	0	0	0	0	0		0	0	0	0	0	0	0	0		0	0	0
1175	1175.5	0	0	0	0	0	0	0	0		0	0	0	0	0	0	0	0		0	0	0	0	0	0	0	0		0	0	0	0	0	0	0	0		0	0	0	0	0	0	0	0		0	0	0
1176	1176.5	0	0	0	0	0	0	0	0		0	0	0	0	0	0	0	0		0	0	0	0	0	0	0	0		0	0	0	0	0	0	0	0		0	0	0	0	0	0	0	0		0	0	0
1177	1177.5	0	0	0	0	0	0	0	0		0	0	0	0	0	0	0	0		0	0	0	0	0	0	0	0		0	0	0	0	0	0	0	0		0	0	0	0	0	0	0	0		0	0	0
1178	1178.5	0	0	0	0	0	0	0	0		0	0	0	0	0	0	0	0		0	0	0	0	0	0	0	0		0	0	0	0	0	0	0	0		0	0	0	0	0	0	0	0		0	0	0
1179	1179.5	0	0	0	0	0	0	0	0		0	0	0	0	0	0	0	0		0	0	0	0	0	0	0	0		0	0	0	0	0	0	0	0		0	0	0	0	0	0	0	0		0	0	0
1180	1180.5	0	0	0	0	0	0	0	0		0	0	0	0	0	0	0	0		0	0	0	0	0	0	0	0		0	0	0	0	0	0	0	0		0	0	0	0	0	0	0	0		0	0	0
1181	1181.5	0	0	0	0	0	0	0	0		0	0	0	0	0	0	0	0		0	0	0	0	0	0	0	0		0	0	0	0	0	0	0	0		0	0	0	0	0	0	0	0		0	0	0
1182	1182.5	0	0	0	0	0	0	0	0		0	0	0	0	0	0	0	0		0	0	0	0	0	0	0	0		0	0	0	0	0	0	0	0		0	0	0	0	0	0	0	0		0	0	0
1183	1183.5	0	0	0	0	0	0	0	0		0	0	0	0	0	0	0	0		0	0	0	0	0	0	0	0		0	0	0	0	0	0	0	0		0	0	0	0	0	0	0	0		0	0	0
1184	1184.5	0	0	0	0	0	0	0	0		0	0	0	0	0	0	0	0		0	0	0	0	0	0	0	0		0	0	0	0	0	0	0	0		0	0	0	0	0	0	0	0		0	0	0
1185	1185.5	0	0	0	0	0	0	0	0		0	0	0	0	0	0	0	0		0	0	0	0	0	0	0	0		0	0	0	0	0	0	0	0		0	0	0	0	0	0	0	0		0	0	0
1186	1186.5	0	0	0	0	0	0	0	0		0	0	0	0	0	0	0	0		0	0	0	0	0	0	0	0		0	0	0	0	0	0	0	0		0	0	0	0	0	0	0	0		0	0	0
1187	1187.5	0	0	0	0	0	0	0	0		0	0	0	0	0	0	0	0		0	0	0	0	0	0	0	0		0	0	0	0	0	0	0	0		0	0	0	0	0	0	0	0		0	0	0
1188	1188.5	0	0	0	0	0	0	0	0		0	0	0	0	0	0	0	0		0	0	0	0	0	0	0	0		0	0	0	0	0	0	0	0		0	0	0	0	0	0	0	0		0	0	0
1189	1189.5	0	0	0	0	0	0	0	0		0	0	0	0	0	0	0	0		0	0	0	0	0	0	0	0		0	0	0	0	0	0	0	0		0	0	0	0	0	0	0	0		0	0	0
1190	1190.5	0	0	0	0	0	0	0	0		0	0	0	0	0	0	0	0		0	0	0	0	0	0	0	0		0	0	0	0	0	0	0	0		0	0	0	0	0	0	0	0		0	0	0
1191	1191.5	0	0	0	0	0	0	0	0		0	0	0	0	0	0	0	0		0	0	0	0	0	0	0	0		0	0	0	0	0	0	0	0		0	0	0	0	0	0	0	0		0	0	0
1192	1192.5	0	0	0	0	0	0	0	0		0	0	0	0	0	0	0	0		0	0	0	0	0	0	0	0		0	0	0	0	0	0	0	0		0	0	0	0	0	0	0	0		0	0	0
1193	1193.5	0	0	0	0	0	0	0	0		0	0	0	0	0	0	0	0		0	0	0	0	0	0	0	0		0	0	0	0	0	0	0	0		0	0	0	0	0	0	0	0		0	0	0
1194	1194.5	0	0	0	0	0	0	0	0		0	0	0	0	0	0	0	0		0	0	0	0	0	0	0	0		0	0	0	0	0	0	0	0		0	0	0	0	0	0	0	0		0	0	0
1195	1195.5	0	0	0	0	0	0	0	0		0	0	0	0	0	0	0	0		0	0	0	0	0	0	0	0		0	0	0	0	0	0	0	0		0	0	0	0	0	0	0	0		0	0	0
1196	1196.5	0	0	0	0	0	0	0	0		0	0	0	0	0	0	0	0		0	0	0	0	0	0	0	0		0	0	0	0	0	0	0	0		0	0	0	0	0	0	0	0		0	0	0
1197	1197.5	0	0	0	0	0	0	0	0		0	0	0	0	0	0	0	0		0	0	0	0	0	0	0	0		0	0	0	0	0	0	0	0		0	0	0	0	0	0	0	0		0	0	0
1198	1198.5	0	0	0	0	0	0	0	0		0	0	0	0	0	0	0	0		0	0	0	0	0	0	0	0		0	0	0	0	0	0	0	0		0	0	0	0	0	0	0	0		0	0	0
[truncated: 405 more rows]
[truncated: 45 more columns]
